# Supplementary material for: Supercritical density fluctuations and structural heterogeneity in supercooled water-glycerol microdroplets
Source: Nat Commun. 2024 Dec 5;15:10610. doi: 10.1038/s41467-024-54890-y (PMC11621323; doi:10.1038/s41467-024-54890-y)
Supplement: Supplementary file 3 — Source Data [file 41467_2024_54890_MOESM3_ESM.xlsx]

## Sheet: Figure 2A
Figure 2A
	T	q	Sq
	259.32326611983484	0.09931876334293248
	259.32326611983484	0.10529638437707747
	259.32326611983484	0.11127400541122245
	259.32326611983484	0.11725162644536744
	259.32326611983484	0.12322924747951243
	259.32326611983484	0.12920686851365742	0.052136836416700416
	259.32326611983484	0.1351844895478024	0.05366520915659101
	259.32326611983484	0.14116211058194736	0.05453417196593535
	259.32326611983484	0.14713973161609234	0.054356225434647465
	259.32326611983484	0.15311735265023735	0.0544138097493464
	259.32326611983484	0.15909497368438233	0.05432499099660548
	259.32326611983484	0.1650725947185273	0.05441598260518421
	259.32326611983484	0.1710502157526723	0.05426621131187703
	259.32326611983484	0.17702783678681727	0.05428495076675066
	259.32326611983484	0.18300545782096225	0.05425440952219507
	259.32326611983484	0.18898307885510723	0.05434434078979722
	259.32326611983484	0.19496069988925221	0.05410282122601606
	259.32326611983484	0.2009383209233972	0.05406789384891619
	259.32326611983484	0.2069159419575422	0.05420966444485242
	259.32326611983484	0.21289356299168719	0.054100608162863884
	259.32326611983484	0.21887118402583217	0.0540667560536513
	259.32326611983484	0.22484880505997715	0.05405795043226869
	259.32326611983484	0.23082642609412213	0.05388839869731843
	259.32326611983484	0.23680404712826714	0.05405624909803841
	259.32326611983484	0.24278166816241212	0.053957760302572266
	259.32326611983484	0.2487592891965571	0.054176403573718
	259.32326611983484	0.2547369102307021	0.05423592837233249
	259.32326611983484	0.26071453126484706	0.054390671291445813
	259.32326611983484	0.266692152298992	0.05421743197442297
	259.32326611983484	0.272669773333137	0.054116085366602285
	259.32326611983484	0.278647394367282	0.0543996525424828
	259.32326611983484	0.28462501540142704	0.05450814660447767
	259.32326611983484	0.29060263643557194	0.05443311022714159
	259.32326611983484	0.296580257469717	0.05445938558789798
	259.32326611983484	0.30255787850386195	0.05430384726525994
	259.32326611983484	0.3085354995380069	0.05436160088819497
	259.32326611983484	0.3145131205721519	0.054442801990587486
	259.32326611983484	0.32049074160629687	0.0542558248706041
	259.32326611983484	0.3264683626404419	0.054189754127136336
	259.32326611983484	0.3324459836745869	0.05445792231691182
	259.32326611983484	0.33842360470873184	0.05428876171850683
	259.32326611983484	0.34440122574287685	0.05441855360524739
	259.32326611983484	0.3503788467770218	0.054532038096461566
	259.32326611983484	0.3563564678111668	0.05480416330695581
	259.32326611983484	0.3623340888453118	0.05480611399307478
	259.32326611983484	0.3683117098794568	0.05482593698957283
	259.32326611983484	0.3742893309136018	0.054878812393376664
	259.32326611983484	0.38026695194774673	0.05480101226077849
	259.32326611983484	0.38624457298189174	0.055039533627151305
	259.32326611983484	0.39222219401603675	0.05504894204706945
	259.32326611983484	0.3981998150501817	0.05520213988087652
	259.32326611983484	0.40417743608432666	0.055202617860916736
	259.32326611983484	0.41015505711847167	0.055425027077250166
	259.32326611983484	0.41613267815261673	0.05555560212027355
	259.32326611983484	0.4221102991867616	0.05565948380407504
	259.32326611983484	0.4280879202209066	0.0559817218880766
	259.32326611983484	0.43406554125505165	0.05611421893274571
	259.32326611983484	0.4400431622891966	0.05628134233907289
	259.32326611983484	0.4460207833233415	0.05658111294265722
	259.32326611983484	0.45199840435748656	0.05666158662384091
	259.32326611983484	0.45797602539163157	0.05694785219310372
	259.32326611983484	0.4639536464257765	0.05712183524811554
	259.32326611983484	0.4699312674599215	0.05707956592781971
	259.32326611983484	0.4759088884940665	0.057568550160968956
	259.32326611983484	0.48188650952821155	0.05759589630688433
	259.32326611983484	0.48786413056235645	0.05769397216143568
	259.32326611983484	0.4938417515965014	0.057972019528410246
	259.32326611983484	0.49981937263064646	0.05807597286322996
	259.32326611983484	0.5057969936647914	0.05841388103935374
	259.32326611983484	0.5117746146989364	0.05858075781252614
	259.32326611983484	0.5177522357330814	0.05888529922841568
	259.32326611983484	0.5237298567672264	0.05922045476693805
	259.32326611983484	0.5297074778013713	0.05937767209728517
	259.32326611983484	0.5356850988355164	0.05965669566993825
	259.32326611983484	0.5416627198696613	0.05987258913891913
	259.32326611983484	0.5476403409038063	0.06022166712802013
	259.32326611983484	0.5536179619379513	0.06055247552183518
	259.32326611983484	0.5595955829720963	0.06072779177285548
	259.32326611983484	0.5655732040062412	0.06097695539808112
	259.32326611983484	0.5715508250403862	0.061378677253265956
	259.32326611983484	0.5775284460745312	0.06171123653557309
	259.32326611983484	0.5835060671086763	0.06202386703034979
	259.32326611983484	0.5894836881428211	0.06245173981017693
	259.32326611983484	0.5954613091769663	0.0628503874601356
	259.32326611983484	0.6014389302111112	0.06315212496164513
	259.32326611983484	0.6074165512452562	0.0633824343310122
	259.32326611983484	0.6133941722794012	0.0638344989274926
	259.32326611983484	0.6193717933135461	0.0642328982242365
	259.32326611983484	0.6253494143476911	0.06464881678149015
	259.32326611983484	0.6313270353818361	0.06499962241152546
	259.32326611983484	0.6373046564159811	0.06539648114049357
	259.32326611983484	0.643282277450126	0.065692365419452
	259.32326611983484	0.649259898484271	0.06608976557931279
	259.32326611983484	0.655237519518416	0.06643802131429322
	259.32326611983484	0.661215140552561	0.06681615228636639
	259.32326611983484	0.6671927615867059	0.06745946453845242
	259.32326611983484	0.673170382620851	0.06774802275322955
	259.32326611983484	0.679148003654996	0.06814422367129236
	259.32326611983484	0.685125624689141	0.06879322576940083
	259.32326611983484	0.691103245723286	0.0690684078472259
	259.32326611983484	0.697080866757431	0.06968722228301094
	259.32326611983484	0.7030584877915759	0.07020751707723027
	259.32326611983484	0.7090361088257209	0.07048210886697681
	259.32326611983484	0.7150137298598659	0.07104093564403358
	259.32326611983484	0.7209913508940109	0.07169122049040366
	259.32326611983484	0.7269689719281558	0.07213130781303534
	259.32326611983484	0.7329465929623009	0.0724805417012101
	259.32326611983484	0.7389242139964458	0.07319310000046142
	259.32326611983484	0.7449018350305907	0.07370972770835593
	259.32326611983484	0.7508794560647358	0.07426439108510996
	259.32326611983484	0.7568570770988807	0.07476680747720144
	259.32326611983484	0.7628346981330257	0.07557197193661791
	259.32326611983484	0.7688123191671707	0.07605204095887697
	259.32326611983484	0.7747899402013158	0.07669611966443923
	259.32326611983484	0.7807675612354606	0.07738293124999618
	259.32326611983484	0.7867451822696057	0.07803813479109267
	259.32326611983484	0.7927228033037507	0.07862160102284832
	259.32326611983484	0.7987004243378957	0.07925025197079605
	259.32326611983484	0.8046780453720406	0.07987940316265474
	259.32326611983484	0.8106556664061856	0.08046623640205097
	259.32326611983484	0.8166332874403306	0.08128868627832053
	259.32326611983484	0.8226109084744756	0.08196368428155698
	259.32326611983484	0.8285885295086206	0.08260521496012374
	259.32326611983484	0.8345661505427657	0.08342410336497308
	259.32326611983484	0.8405437715769105	0.08423861480378159
	259.32326611983484	0.8465213926110555	0.08494000848542826
	259.32326611983484	0.8524990136452004	0.0855057212812581
	259.32326611983484	0.8584766346793454	0.08629252183446945
	259.32326611983484	0.8644542557134904	0.08701446830832471
	259.32326611983484	0.8704318767476356	0.08789181312175276
	259.32326611983484	0.8764094977817806	0.08871487182083637
	259.32326611983484	0.8823871188159254	0.08939357243039492
	259.32326611983484	0.8883647398500705	0.09031312062730901
	259.32326611983484	0.8943423608842153	0.09117695421169858
	259.32326611983484	0.9003199819183603	0.0918234795032099
	259.32326611983484	0.9062976029525054	0.09280372551338623
	259.32326611983484	0.9122752239866504	0.09373019629163926
	259.32326611983484	0.9182528450207954	0.09457125415991163
	259.32326611983484	0.9242304660549404	0.09545220871865423
	259.32326611983484	0.9302080870890854	0.09687672422257554
	259.32326611983484	0.9361857081232301	0.09754949567518645
	259.32326611983484	0.9421633291573752	0.09854447014585554
	259.32326611983484	0.9481409501915202	0.09962007344822377
	259.32326611983484	0.9541185712256652	0.10056289268675955
	259.32326611983484	0.9600961922598102	0.10156759129663184
	259.32326611983484	0.9660738132939553	0.10280398733945284
	259.32326611983484	0.9720514343281004	0.10387067697749941
	259.32326611983484	0.9780290553622454	0.10498798922671082
	259.32326611983484	0.9840066763963901	0.10616956361571073
	259.32326611983484	0.9899842974305351	0.10718747100307524
	259.32326611983484	0.9959619184646801	0.10865585713819637
	259.32326611983484	1.001939539498825	0.10983269201451851
	259.32326611983484	1.0079171605329702	0.11101867236296326
	259.32326611983484	1.013894781567115	0.11224663763928988
	259.32326611983484	1.0198724026012602	0.11369945628542266
	259.32326611983484	1.025850023635405	0.11510560557270033
	259.32326611983484	1.03182764466955	0.11608454751082975
	259.32326611983484	1.037805265703695	0.11754805837299775
	259.32326611983484	1.04378288673784	0.11894047537094066
	259.32326611983484	1.049760507771985	0.12061738156700264
	259.32326611983484	1.05573812880613	0.121955281743227
	259.32326611983484	1.0617157498402752	0.1234586067048733
	259.32326611983484	1.06769337087442	0.1254443294377967
	259.32326611983484	1.0736709919085647	0.12668163970639035
	259.32326611983484	1.0796486129427099	0.1286248093286878
	259.32326611983484	1.0856262339768548	0.1302300698235579
	259.32326611983484	1.0916038550109999	0.13190247046201287
	259.32326611983484	1.097581476045145	0.1336778239991031
	259.32326611983484	1.10355909707929	0.13547875146771893
	259.32326611983484	1.109536718113435	0.13713275803408032
	259.32326611983484	1.11551433914758	0.13911763442140535
	259.32326611983484	1.1214919601817246	0.14090963853725003
	259.32326611983484	1.1274695812158697	0.14286304332533029
	259.32326611983484	1.1334472022500148	0.14485455295900074
	259.32326611983484	1.1394248232841597	0.1468209605894094
	259.32326611983484	1.1454024443183048	0.14878680083936557
	259.32326611983484	1.1513800653524497	0.1507675760137448
	259.32326611983484	1.1573576863865949	0.1530321232897558
	259.32326611983484	1.1633353074207395	0.1549485055569636
	259.32326611983484	1.1693129284548847	0.15707344843105042
	259.32326611983484	1.1752905494890296	0.15928275915430345
	259.32326611983484	1.1812681705231747	0.16157012545374116
	259.32326611983484	1.1872457915573196	0.16398331960773793
	259.32326611983484	1.1932234125914647	0.16640943574357892
	259.32326611983484	1.1992010336256098	0.16871820412859884
	259.32326611983484	1.2051786546597547	0.17118909040021757
	259.32326611983484	1.2111562756938994	0.17379851176185646
	259.32326611983484	1.2171338967280445	0.1766111658245917
	259.32326611983484	1.2231115177621894	0.1793912349811575
	259.32326611983484	1.2290891387963345	0.18230887312162125
	259.32326611983484	1.2350667598304796	0.18531047566263947
	259.32326611983484	1.2410443808646245	0.18837600030059698
	259.32326611983484	1.2470220018987697	0.19144393543066918
	259.32326611983484	1.2529996229329143	0.19463937189156932
	259.32326611983484	1.2589772439670592	0.19782084916003817
	259.32326611983484	1.2649548650012044	0.20103254546856808
	259.32326611983484	1.2709324860353495	0.2044585798902323
	259.32326611983484	1.2769101070694944	0.20801580571452638
	259.32326611983484	1.2828877281036395	0.21149122304176038
	259.32326611983484	1.2888653491377844	0.21509624661845583
	259.32326611983484	1.2948429701719295	0.2187650724533926
	259.32326611983484	1.3008205912060742	0.22245896911699503
	259.32326611983484	1.3067982122402193	0.2265511660888182
	259.32326611983484	1.3127758332743642	0.23039809407254774
	259.32326611983484	1.3187534543085093	0.23431113627756617
	259.32326611983484	1.3247310753426542	0.23856790057504795
	259.32326611983484	1.3307086963767993	0.2428590339218184
	259.32326611983484	1.3366863174109445	0.24706296188509924
	259.32326611983484	1.3426639384450894	0.25162856092528507
	259.32326611983484	1.348641559479234	0.25611990519986416
	259.32326611983484	1.3546191805133792	0.26054029948840185
	259.32326611983484	1.360596801547524	0.26566501164236833
	259.32326611983484	1.3665744225816692	0.2707782484914325
	259.32326611983484	1.3725520436158143	0.2756693902337969
	259.32326611983484	1.3785296646499592	0.280730325415557
	259.32326611983484	1.3845072856841043	0.2861544703230825
	259.32326611983484	1.390484906718249	0.2912099935072725
	259.32326611983484	1.3964625277523939	0.29698863089757255
	259.32326611983484	1.402440148786539	0.3022510692105427
	259.32326611983484	1.4084177698206841	0.3080879333357721
	259.32326611983484	1.414395390854829	0.31395885020907055
	259.32326611983484	1.4203730118889741	0.32016517356592966
	259.32326611983484	1.426350632923119	0.3263579323116783
	259.32326611983484	1.4323282539572642	0.333766542572437
	259.32326611983484	1.4383058749914088	0.3403030746529023
	259.32326611983484	1.444283496025554	0.3468680369567517
	259.32326611983484	1.4502611170596988	0.35398009400856945
	259.32326611983484	1.456238738093844	0.36383162236512234
	259.32326611983484	1.4622163591279889	0.37121909406753173
	259.32326611983484	1.468193980162134	0.3788972315831095
	259.32326611983484	1.474171601196279	0.3863084536122404
	259.32326611983484	1.480149222230424	0.3940681583253025
	259.32326611983484	1.4861268432645687	0.402191922639217
	259.32326611983484	1.4921044642987138	0.4102504587650966
	259.32326611983484	1.4980820853328587	0.41851335690421654
	259.32326611983484	1.5040597063670038	0.4268462675321463
	259.32326611983484	1.510037327401149	0.43561671064575047
	259.32326611983484	1.5160149484352938	0.4445434027185664
	259.32326611983484	1.521992569469439	0.4554085290750498
	259.32326611983484	1.5279701905035836	0.4646113487954673
	259.32326611983484	1.5339478115377285	0.47689203458519325
	259.32326611983484	1.5399254325718736	0.4867780234970458
	259.32326611983484	1.5459030536060188	0.49849321900205934
	259.32326611983484	1.5518806746401637	0.5087554119055924
	259.32326611983484	1.5578582956743088	0.5190082011436681
	259.32326611983484	1.5638359167084537	0.5292834623251399
	259.32326611983484	1.5698135377425988	0.5402352548821101
	259.32326611983484	1.5757911587767435	0.5507948963166029
	259.32326611983484	1.5817687798108886	0.5619973222760537
	259.32326611983484	1.5877464008450335	0.5728125776726427
	259.32326611983484	1.5937240218791786	0.5844480871256644
	259.32326611983484	1.5997016429133235	0.5964555308703721
	259.32326611983484	1.6056792639474686	0.608503148439455
	259.32326611983484	1.6116568849816137	0.6210288009858422
	259.32326611983484	1.6176345060157586	0.6332060583253123
	259.32326611983484	1.6236121270499033	0.6451294914752184
	259.32326611983484	1.6295897480840484	0.6575673769663521
	259.32326611983484	1.6355673691181933	0.6695203080715246
	259.32326611983484	1.6415449901523385	0.6820293802395385
	259.32326611983484	1.6475226111864836	0.6945216495115647
	259.32326611983484	1.6535002322206285	0.7067630117442563
	259.32326611983484	1.6594778532547736	0.7195213307599725
	259.32326611983484	1.6654554742889183	0.7316843238074309
	259.32326611983484	1.6714330953230632	0.7435430753175037
	259.32326611983484	1.6774107163572083	0.7567301928390137
	259.32326611983484	1.6833883373913534	0.7675450431352648
	259.32326611983484	1.6893659584254983	0.779238656874419
	259.32326611983484	1.6953435794596434	0.788132331807902
	259.32326611983484	1.7013212004937883	0.8008110864511531
	259.32326611983484	1.7072988215279334	0.8130373820065453
	259.32326611983484	1.7132764425620786	0.8261213783917503
	259.32326611983484	1.7192540635962235	0.8445055819571295
	259.32326611983484	1.7252316846303681	0.8566741589410207
	259.32326611983484	1.7312093056645133	0.8685130217545001
	259.32326611983484	1.7371869266986582	0.880296938043706
	259.32326611983484	1.7431645477328033	0.8918297563540408
	259.32326611983484	1.7491421687669484	0.8990214403361065
	259.32326611983484	1.7551197898010933	0.9054340874615744
	259.32326611983484	1.7610974108352384	0.9165451079176552
	259.32326611983484	1.767075031869383	0.926838802923672
	259.32326611983484	1.773052652903528	0.9369242344653476
	259.32326611983484	1.779030273937673	0.9477615343628764
	259.32326611983484	1.7850078949718182	0.9584195823390571
	259.32326611983484	1.7909855160059631	0.967903526187225
	259.32326611983484	1.7969631370401082	0.9783021030597867
	259.32326611983484	1.8029407580742531	0.987265161694122
	259.32326611983484	1.8089183791083983	0.9977480012922513
	259.32326611983484	1.814896000142543	1.003694076408401
	259.32326611983484	1.820873621176688	1.0134958167494492
	259.32326611983484	1.826851242210833	1.0219077285183673
	259.32326611983484	1.832828863244978	1.0303398358858225
	259.32326611983484	1.838806484279123	1.0383514862839884
	259.32326611983484	1.844784105313268	1.044836140822546
	259.32326611983484	1.8507617263474132	1.051155244065287
	259.32326611983484	1.856739347381558	1.0587079323846162
	254.3087946836495	0.09931876334293248
	254.3087946836495	0.10529638437707747
	254.3087946836495	0.11127400541122245
	254.3087946836495	0.11725162644536744
	254.3087946836495	0.12322924747951243
	254.3087946836495	0.12920686851365742	0.05374904894054788
	254.3087946836495	0.1351844895478024	0.05482334583429105
	254.3087946836495	0.14116211058194736	0.05579700772101437
	254.3087946836495	0.14713973161609234	0.05601798210570463
	254.3087946836495	0.15311735265023735	0.05567089546787107
	254.3087946836495	0.15909497368438233	0.055829419184797
	254.3087946836495	0.1650725947185273	0.05569796899478452
	254.3087946836495	0.1710502157526723	0.05558578277091408
	254.3087946836495	0.17702783678681727	0.05563821102080979
	254.3087946836495	0.18300545782096225	0.05543891552332059
	254.3087946836495	0.18898307885510723	0.05551567618104014
	254.3087946836495	0.19496069988925221	0.055540654150069924
	254.3087946836495	0.2009383209233972	0.05523176050208145
	254.3087946836495	0.2069159419575422	0.05506018558957859
	254.3087946836495	0.21289356299168719	0.05492757970463902
	254.3087946836495	0.21887118402583217	0.0552691256362674
	254.3087946836495	0.22484880505997715	0.05501255589601661
	254.3087946836495	0.23082642609412213	0.05474915059805319
	254.3087946836495	0.23680404712826714	0.05495930442165786
	254.3087946836495	0.24278166816241212	0.05500894993562755
	254.3087946836495	0.2487592891965571	0.0550870196884351
	254.3087946836495	0.2547369102307021	0.05493063502588469
	254.3087946836495	0.26071453126484706	0.054898794158922626
	254.3087946836495	0.266692152298992	0.055046028268059044
	254.3087946836495	0.272669773333137	0.055174860430990846
	254.3087946836495	0.278647394367282	0.054927028659287
	254.3087946836495	0.28462501540142704	0.05515270266821093
	254.3087946836495	0.29060263643557194	0.055317104203866374
	254.3087946836495	0.296580257469717	0.05501665236171094
	254.3087946836495	0.30255787850386195	0.05503103843779267
	254.3087946836495	0.3085354995380069	0.05488430682569145
	254.3087946836495	0.3145131205721519	0.05471368398201992
	254.3087946836495	0.32049074160629687	0.05485391946774454
	254.3087946836495	0.3264683626404419	0.054921618655034865
	254.3087946836495	0.3324459836745869	0.05501681688324378
	254.3087946836495	0.33842360470873184	0.05492588687696376
	254.3087946836495	0.34440122574287685	0.05482929955396665
	254.3087946836495	0.3503788467770218	0.05497469028472013
	254.3087946836495	0.3563564678111668	0.055093160252479345
	254.3087946836495	0.3623340888453118	0.05495747977902332
	254.3087946836495	0.3683117098794568	0.055208135877370945
	254.3087946836495	0.3742893309136018	0.055348963968232856
	254.3087946836495	0.38026695194774673	0.055178446367499134
	254.3087946836495	0.38624457298189174	0.055301194702676804
	254.3087946836495	0.39222219401603675	0.05525587587733438
	254.3087946836495	0.3981998150501817	0.055433170903047224
	254.3087946836495	0.40417743608432666	0.05564863694647326
	254.3087946836495	0.41015505711847167	0.055635987340022064
	254.3087946836495	0.41613267815261673	0.0559208481792971
	254.3087946836495	0.4221102991867616	0.056005039610213636
	254.3087946836495	0.4280879202209066	0.05617372395879361
	254.3087946836495	0.43406554125505165	0.05613996781289643
	254.3087946836495	0.4400431622891966	0.05646825728845495
	254.3087946836495	0.4460207833233415	0.056668533561118006
	254.3087946836495	0.45199840435748656	0.056712324249844515
	254.3087946836495	0.45797602539163157	0.05687734854158366
	254.3087946836495	0.4639536464257765	0.057061269712120444
	254.3087946836495	0.4699312674599215	0.057073133672790655
	254.3087946836495	0.4759088884940665	0.05746720043742248
	254.3087946836495	0.48188650952821155	0.057555059912763884
	254.3087946836495	0.48786413056235645	0.05776971996936342
	254.3087946836495	0.4938417515965014	0.05806402106159825
	254.3087946836495	0.49981937263064646	0.058219817608642255
	254.3087946836495	0.5057969936647914	0.05839770964022073
	254.3087946836495	0.5117746146989364	0.058573059068688815
	254.3087946836495	0.5177522357330814	0.05889296236647712
	254.3087946836495	0.5237298567672264	0.05896746604100611
	254.3087946836495	0.5297074778013713	0.059090812586563124
	254.3087946836495	0.5356850988355164	0.05952234578609472
	254.3087946836495	0.5416627198696613	0.05969095323427587
	254.3087946836495	0.5476403409038063	0.06007215132955879
	254.3087946836495	0.5536179619379513	0.060335441098782194
	254.3087946836495	0.5595955829720963	0.06064360592231366
	254.3087946836495	0.5655732040062412	0.06075512903713076
	254.3087946836495	0.5715508250403862	0.06101713330575753
	254.3087946836495	0.5775284460745312	0.06140991801152984
	254.3087946836495	0.5835060671086763	0.0616847224936351
	254.3087946836495	0.5894836881428211	0.062044085371538604
	254.3087946836495	0.5954613091769663	0.06244047118633067
	254.3087946836495	0.6014389302111112	0.06278982869214678
	254.3087946836495	0.6074165512452562	0.06306114395391282
	254.3087946836495	0.6133941722794012	0.06339670696979094
	254.3087946836495	0.6193717933135461	0.0637150190047231
	254.3087946836495	0.6253494143476911	0.06414354524880095
	254.3087946836495	0.6313270353818361	0.06447349196390595
	254.3087946836495	0.6373046564159811	0.06490470643494062
	254.3087946836495	0.643282277450126	0.06528759767474901
	254.3087946836495	0.649259898484271	0.0655938560328474
	254.3087946836495	0.655237519518416	0.06605010419446988
	254.3087946836495	0.661215140552561	0.06637175158071451
	254.3087946836495	0.6671927615867059	0.06673945074180454
	254.3087946836495	0.673170382620851	0.06720565162111114
	254.3087946836495	0.679148003654996	0.06769015976407644
	254.3087946836495	0.685125624689141	0.06818822901361932
	254.3087946836495	0.691103245723286	0.06851630934176345
	254.3087946836495	0.697080866757431	0.06893187465330797
	254.3087946836495	0.7030584877915759	0.06956010483054953
	254.3087946836495	0.7090361088257209	0.06980476376045297
	254.3087946836495	0.7150137298598659	0.07037415902816235
	254.3087946836495	0.7209913508940109	0.07094551474223587
	254.3087946836495	0.7269689719281558	0.07133482641820299
	254.3087946836495	0.7329465929623009	0.07195047451980163
	254.3087946836495	0.7389242139964458	0.07249392057174342
	254.3087946836495	0.7449018350305907	0.07307948426655109
	254.3087946836495	0.7508794560647358	0.07355187353310422
	254.3087946836495	0.7568570770988807	0.07396595675143403
	254.3087946836495	0.7628346981330257	0.07464316412842087
	254.3087946836495	0.7688123191671707	0.07520385427427001
	254.3087946836495	0.7747899402013158	0.07581598423279678
	254.3087946836495	0.7807675612354606	0.07647087613449
	254.3087946836495	0.7867451822696057	0.07705060125682583
	254.3087946836495	0.7927228033037507	0.0777190266057658
	254.3087946836495	0.7987004243378957	0.07835784053191253
	254.3087946836495	0.8046780453720406	0.07901841520213981
	254.3087946836495	0.8106556664061856	0.07968156044055164
	254.3087946836495	0.8166332874403306	0.08038702261156194
	254.3087946836495	0.8226109084744756	0.08101926934731896
	254.3087946836495	0.8285885295086206	0.08171929770141262
	254.3087946836495	0.8345661505427657	0.08252884414779404
	254.3087946836495	0.8405437715769105	0.0831705432362575
	254.3087946836495	0.8465213926110555	0.08360980886852531
	254.3087946836495	0.8524990136452004	0.08405243188762257
	254.3087946836495	0.8584766346793454	0.08525447106614348
	254.3087946836495	0.8644542557134904	0.0860824832803847
	254.3087946836495	0.8704318767476356	0.0867262052589709
	254.3087946836495	0.8764094977817806	0.08762193201738944
	254.3087946836495	0.8823871188159254	0.08845017833860602
	254.3087946836495	0.8883647398500705	0.08916435039624848
	254.3087946836495	0.8943423608842153	0.08982988368926648
	254.3087946836495	0.9003199819183603	0.09080369900567864
	254.3087946836495	0.9062976029525054	0.09148224146628758
	254.3087946836495	0.9122752239866504	0.09252366094247644
	254.3087946836495	0.9182528450207954	0.09352400729158905
	254.3087946836495	0.9242304660549404	0.09432840094770667
	254.3087946836495	0.9302080870890854	0.09548183544721267
	254.3087946836495	0.9361857081232301	0.09625340074726796
	254.3087946836495	0.9421633291573752	0.09722090033158781
	254.3087946836495	0.9481409501915202	0.0982080132042813
	254.3087946836495	0.9541185712256652	0.09902681210015296
	254.3087946836495	0.9600961922598102	0.10028973001623853
	254.3087946836495	0.9660738132939553	0.10147104183001598
	254.3087946836495	0.9720514343281004	0.10249654536603015
	254.3087946836495	0.9780290553622454	0.1034722154034744
	254.3087946836495	0.9840066763963901	0.10478590484052674
	254.3087946836495	0.9899842974305351	0.10589640829013447
	254.3087946836495	0.9959619184646801	0.10706451165048558
	254.3087946836495	1.001939539498825	0.10830433669244366
	254.3087946836495	1.0079171605329702	0.10945395966543103
	254.3087946836495	1.013894781567115	0.11073568785367871
	254.3087946836495	1.0198724026012602	0.1121423443070193
	254.3087946836495	1.025850023635405	0.11353893856024344
	254.3087946836495	1.03182764466955	0.114671931277602
	254.3087946836495	1.037805265703695	0.11615267640607063
	254.3087946836495	1.04378288673784	0.1174519032237018
	254.3087946836495	1.049760507771985	0.11879812797156064
	254.3087946836495	1.05573812880613	0.12022512614861902
	254.3087946836495	1.0617157498402752	0.12195340301437863
	254.3087946836495	1.06769337087442	0.1235047030080676
	254.3087946836495	1.0736709919085647	0.12522354252650636
	254.3087946836495	1.0796486129427099	0.12667867482020456
	254.3087946836495	1.0856262339768548	0.1284323261859721
	254.3087946836495	1.0916038550109999	0.13005346280781227
	254.3087946836495	1.097581476045145	0.1319709352103151
	254.3087946836495	1.10355909707929	0.1335715919745346
	254.3087946836495	1.109536718113435	0.13537434016807615
	254.3087946836495	1.11551433914758	0.1371754782415745
	254.3087946836495	1.1214919601817246	0.1391059331101624
	254.3087946836495	1.1274695812158697	0.14074319662753698
	254.3087946836495	1.1334472022500148	0.1430125570935774
	254.3087946836495	1.1394248232841597	0.14492406782248513
	254.3087946836495	1.1454024443183048	0.14679367080686645
	254.3087946836495	1.1513800653524497	0.14883390068697688
	254.3087946836495	1.1573576863865949	0.15084620222616663
	254.3087946836495	1.1633353074207395	0.15302329627894196
	254.3087946836495	1.1693129284548847	0.1549747814740069
	254.3087946836495	1.1752905494890296	0.1573348511898912
	254.3087946836495	1.1812681705231747	0.15961225378129373
	254.3087946836495	1.1872457915573196	0.1622198954737415
	254.3087946836495	1.1932234125914647	0.164412111007739
	254.3087946836495	1.1992010336256098	0.16667896318271236
	254.3087946836495	1.2051786546597547	0.16924414227654638
	254.3087946836495	1.2111562756938994	0.17183787160998887
	254.3087946836495	1.2171338967280445	0.17458094166753502
	254.3087946836495	1.2231115177621894	0.1773522084243997
	254.3087946836495	1.2290891387963345	0.18038387102146358
	254.3087946836495	1.2350667598304796	0.183328252274776
	254.3087946836495	1.2410443808646245	0.18636747912145968
	254.3087946836495	1.2470220018987697	0.1894456055266558
	254.3087946836495	1.2529996229329143	0.19269262193636616
	254.3087946836495	1.2589772439670592	0.19603996221038034
	254.3087946836495	1.2649548650012044	0.19923907555674736
	254.3087946836495	1.2709324860353495	0.20283764324775344
	254.3087946836495	1.2769101070694944	0.2061943003600779
	254.3087946836495	1.2828877281036395	0.20979962058970902
	254.3087946836495	1.2888653491377844	0.2134176337552739
	254.3087946836495	1.2948429701719295	0.2169242624706289
	254.3087946836495	1.3008205912060742	0.22085893092316733
	254.3087946836495	1.3067982122402193	0.2248285506055766
	254.3087946836495	1.3127758332743642	0.2288400071980896
	254.3087946836495	1.3187534543085093	0.2328984934533348
	254.3087946836495	1.3247310753426542	0.23708467422522483
	254.3087946836495	1.3307086963767993	0.2415501658200767
	254.3087946836495	1.3366863174109445	0.24589163869862118
	254.3087946836495	1.3426639384450894	0.25056276187296955
	254.3087946836495	1.348641559479234	0.25500399767363535
	254.3087946836495	1.3546191805133792	0.2596507945048343
	254.3087946836495	1.360596801547524	0.26457554414153706
	254.3087946836495	1.3665744225816692	0.26970609623564623
	254.3087946836495	1.3725520436158143	0.27492638153980187
	254.3087946836495	1.3785296646499592	0.2797791740025578
	254.3087946836495	1.3845072856841043	0.28537533124925163
	254.3087946836495	1.390484906718249	0.2907675522561617
	254.3087946836495	1.3964625277523939	0.29635669663314224
	254.3087946836495	1.402440148786539	0.3020363734210604
	254.3087946836495	1.4084177698206841	0.3078407451946922
	254.3087946836495	1.414395390854829	0.3140539493925184
	254.3087946836495	1.4203730118889741	0.32006182025987473
	254.3087946836495	1.426350632923119	0.325961391590466
	254.3087946836495	1.4323282539572642	0.33417254522120066
	254.3087946836495	1.4383058749914088	0.3410024394063951
	254.3087946836495	1.444283496025554	0.3477974587504098
	254.3087946836495	1.4502611170596988	0.35485232104211306
	254.3087946836495	1.456238738093844	0.3651339275929636
	254.3087946836495	1.4622163591279889	0.3726986983164212
	254.3087946836495	1.468193980162134	0.38063292561017825
	254.3087946836495	1.474171601196279	0.3883357428986344
	254.3087946836495	1.480149222230424	0.3962501987946032
	254.3087946836495	1.4861268432645687	0.4044277435210929
	254.3087946836495	1.4921044642987138	0.4127966641822658
	254.3087946836495	1.4980820853328587	0.42116182349243836
	254.3087946836495	1.5040597063670038	0.43011884070007256
	254.3087946836495	1.510037327401149	0.4390372132442014
	254.3087946836495	1.5160149484352938	0.4477791430611936
	254.3087946836495	1.521992569469439	0.45969709980789497
	254.3087946836495	1.5279701905035836	0.46931921945433586
	254.3087946836495	1.5339478115377285	0.48123880995452917
	254.3087946836495	1.5399254325718736	0.49108541282588203
	254.3087946836495	1.5459030536060188	0.5038374769349173
	254.3087946836495	1.5518806746401637	0.5141593380447709
	254.3087946836495	1.5578582956743088	0.5247632788817914
	254.3087946836495	1.5638359167084537	0.5356621481388174
	254.3087946836495	1.5698135377425988	0.5466178004505147
	254.3087946836495	1.5757911587767435	0.5581515887813925
	254.3087946836495	1.5817687798108886	0.5694085643172809
	254.3087946836495	1.5877464008450335	0.5813056278909889
	254.3087946836495	1.5937240218791786	0.5931084098914634
	254.3087946836495	1.5997016429133235	0.6052250110518687
	254.3087946836495	1.6056792639474686	0.6180808456896368
	254.3087946836495	1.6116568849816137	0.6310513901891903
	254.3087946836495	1.6176345060157586	0.643040708422028
	254.3087946836495	1.6236121270499033	0.6556679280256574
	254.3087946836495	1.6295897480840484	0.6681538298718579
	254.3087946836495	1.6355673691181933	0.681274145083955
	254.3087946836495	1.6415449901523385	0.6939118683767607
	254.3087946836495	1.6475226111864836	0.706608093502188
	254.3087946836495	1.6535002322206285	0.7191603491423433
	254.3087946836495	1.6594778532547736	0.732244186825657
	254.3087946836495	1.6654554742889183	0.7448308382192139
	254.3087946836495	1.6714330953230632	0.7574531118630435
	254.3087946836495	1.6774107163572083	0.7711472945900321
	254.3087946836495	1.6833883373913534	0.7818573038998856
	254.3087946836495	1.6893659584254983	0.794491993592956
	254.3087946836495	1.6953435794596434	0.8031537531507077
	254.3087946836495	1.7013212004937883	0.8166442494336592
	254.3087946836495	1.7072988215279334	0.8288749889001839
	254.3087946836495	1.7132764425620786	0.841836614521321
	254.3087946836495	1.7192540635962235	0.8613963404278977
	254.3087946836495	1.7252316846303681	0.8734758288239739
	254.3087946836495	1.7312093056645133	0.885812305529505
	254.3087946836495	1.7371869266986582	0.8967709620272809
	254.3087946836495	1.7431645477328033	0.9095496946018662
	254.3087946836495	1.7491421687669484	0.916272622911293
	254.3087946836495	1.7551197898010933	0.922424245858682
	254.3087946836495	1.7610974108352384	0.9340691655714726
	254.3087946836495	1.767075031869383	0.9452178125620819
	254.3087946836495	1.773052652903528	0.9552299391569353
	254.3087946836495	1.779030273937673	0.9656319943390937
	254.3087946836495	1.7850078949718182	0.9749695115951937
	254.3087946836495	1.7909855160059631	0.9853005889145127
	254.3087946836495	1.7969631370401082	0.9949764373665767
	254.3087946836495	1.8029407580742531	1.0042778863571993
	254.3087946836495	1.8089183791083983	1.0141132153000252
	254.3087946836495	1.814896000142543	1.020091286958191
	254.3087946836495	1.820873621176688	1.0295579542782862
	254.3087946836495	1.826851242210833	1.0376891854041443
	254.3087946836495	1.832828863244978	1.0458249957149204
	254.3087946836495	1.838806484279123	1.0537075327219247
	254.3087946836495	1.844784105313268	1.0599385330079736
	254.3087946836495	1.8507617263474132	1.064968566925906
	254.3087946836495	1.856739347381558	1.0726208196133402
	246.76245543915513	0.09931876334293248
	246.76245543915513	0.10529638437707747
	246.76245543915513	0.11127400541122245
	246.76245543915513	0.11725162644536744
	246.76245543915513	0.12322924747951243
	246.76245543915513	0.12920686851365742	0.05687868277558983
	246.76245543915513	0.1351844895478024	0.05821303891948926
	246.76245543915513	0.14116211058194736	0.05941727130659136
	246.76245543915513	0.14713973161609234	0.058795057968029196
	246.76245543915513	0.15311735265023735	0.05922547900918618
	246.76245543915513	0.15909497368438233	0.05818153508715085
	246.76245543915513	0.1650725947185273	0.05929889469107763
	246.76245543915513	0.1710502157526723	0.05849806349270792
	246.76245543915513	0.17702783678681727	0.05815786046877747
	246.76245543915513	0.18300545782096225	0.05819478227608843
	246.76245543915513	0.18898307885510723	0.058185715494113444
	246.76245543915513	0.19496069988925221	0.05801414696738594
	246.76245543915513	0.2009383209233972	0.05770590391860564
	246.76245543915513	0.2069159419575422	0.05779612969669268
	246.76245543915513	0.21289356299168719	0.05783354906100158
	246.76245543915513	0.21887118402583217	0.057771461361392884
	246.76245543915513	0.22484880505997715	0.0573079796926087
	246.76245543915513	0.23082642609412213	0.05772068960108856
	246.76245543915513	0.23680404712826714	0.05754337302931589
	246.76245543915513	0.24278166816241212	0.05727964558315235
	246.76245543915513	0.2487592891965571	0.05729961568921704
	246.76245543915513	0.2547369102307021	0.056819811268080334
	246.76245543915513	0.26071453126484706	0.056859874321218196
	246.76245543915513	0.266692152298992	0.05696489401141147
	246.76245543915513	0.272669773333137	0.056967080434275674
	246.76245543915513	0.278647394367282	0.05707677817422896
	246.76245543915513	0.28462501540142704	0.056866990406658546
	246.76245543915513	0.29060263643557194	0.05719510130509886
	246.76245543915513	0.296580257469717	0.05690375012495419
	246.76245543915513	0.30255787850386195	0.05691541070083661
	246.76245543915513	0.3085354995380069	0.0567219631479281
	246.76245543915513	0.3145131205721519	0.056592014396267376
	246.76245543915513	0.32049074160629687	0.05619151074943285
	246.76245543915513	0.3264683626404419	0.05615269697702541
	246.76245543915513	0.3324459836745869	0.05658239944427146
	246.76245543915513	0.33842360470873184	0.05649969521451048
	246.76245543915513	0.34440122574287685	0.05624141039450914
	246.76245543915513	0.3503788467770218	0.05610716051981779
	246.76245543915513	0.3563564678111668	0.0563818476282576
	246.76245543915513	0.3623340888453118	0.05644833983383013
	246.76245543915513	0.3683117098794568	0.05635579279736591
	246.76245543915513	0.3742893309136018	0.056612141716018916
	246.76245543915513	0.38026695194774673	0.056389691392053964
	246.76245543915513	0.38624457298189174	0.0562484472624446
	246.76245543915513	0.39222219401603675	0.056263892048098896
	246.76245543915513	0.3981998150501817	0.056246492593252206
	246.76245543915513	0.40417743608432666	0.0564608967795075
	246.76245543915513	0.41015505711847167	0.05653936704403861
	246.76245543915513	0.41613267815261673	0.05656232435529662
	246.76245543915513	0.4221102991867616	0.05670422657955898
	246.76245543915513	0.4280879202209066	0.056931977103214515
	246.76245543915513	0.43406554125505165	0.05696096839062448
	246.76245543915513	0.4400431622891966	0.057077182282409766
	246.76245543915513	0.4460207833233415	0.05724646989947291
	246.76245543915513	0.45199840435748656	0.05720269919724197
	246.76245543915513	0.45797602539163157	0.05746954588000741
	246.76245543915513	0.4639536464257765	0.057519477128733065
	246.76245543915513	0.4699312674599215	0.057543245694777534
	246.76245543915513	0.4759088884940665	0.05772571494672141
	246.76245543915513	0.48188650952821155	0.05815744013363777
	246.76245543915513	0.48786413056235645	0.058064864186459286
	246.76245543915513	0.4938417515965014	0.058110713105370415
	246.76245543915513	0.49981937263064646	0.05850830370460047
	246.76245543915513	0.5057969936647914	0.0584975562634642
	246.76245543915513	0.5117746146989364	0.05886869316694332
	246.76245543915513	0.5177522357330814	0.059068639487756314
	246.76245543915513	0.5237298567672264	0.05936548105066486
	246.76245543915513	0.5297074778013713	0.059435207048489036
	246.76245543915513	0.5356850988355164	0.059573526093076756
	246.76245543915513	0.5416627198696613	0.059981227474896204
	246.76245543915513	0.5476403409038063	0.060091749751332024
	246.76245543915513	0.5536179619379513	0.06025537585106222
	246.76245543915513	0.5595955829720963	0.06037215521917261
	246.76245543915513	0.5655732040062412	0.06075299109631971
	246.76245543915513	0.5715508250403862	0.0610989457008998
	246.76245543915513	0.5775284460745312	0.06123774512283087
	246.76245543915513	0.5835060671086763	0.061438648740491875
	246.76245543915513	0.5894836881428211	0.061904183650757005
	246.76245543915513	0.5954613091769663	0.06211689708659507
	246.76245543915513	0.6014389302111112	0.06243689069288205
	246.76245543915513	0.6074165512452562	0.06300424701298624
	246.76245543915513	0.6133941722794012	0.0630762447122083
	246.76245543915513	0.6193717933135461	0.06333782213494099
	246.76245543915513	0.6253494143476911	0.06364450190892501
	246.76245543915513	0.6313270353818361	0.0640791546859314
	246.76245543915513	0.6373046564159811	0.06444755839148508
	246.76245543915513	0.643282277450126	0.06477079127433605
	246.76245543915513	0.649259898484271	0.06527441866843298
	246.76245543915513	0.655237519518416	0.06548908443315438
	246.76245543915513	0.661215140552561	0.06607924055574188
	246.76245543915513	0.6671927615867059	0.06624403275419388
	246.76245543915513	0.673170382620851	0.06663621664484287
	246.76245543915513	0.679148003654996	0.06687353609335767
	246.76245543915513	0.685125624689141	0.06737296679423843
	246.76245543915513	0.691103245723286	0.06786735044172776
	246.76245543915513	0.697080866757431	0.06841922599957506
	246.76245543915513	0.7030584877915759	0.06892960718982721
	246.76245543915513	0.7090361088257209	0.06906832257716178
	246.76245543915513	0.7150137298598659	0.06964072440654678
	246.76245543915513	0.7209913508940109	0.0701083949118827
	246.76245543915513	0.7269689719281558	0.07073689231392855
	246.76245543915513	0.7329465929623009	0.07101010699507238
	246.76245543915513	0.7389242139964458	0.07159568639414804
	246.76245543915513	0.7449018350305907	0.07204605806216191
	246.76245543915513	0.7508794560647358	0.0726192572172063
	246.76245543915513	0.7568570770988807	0.07318847323194233
	246.76245543915513	0.7628346981330257	0.07368405978145953
	246.76245543915513	0.7688123191671707	0.07410637523836383
	246.76245543915513	0.7747899402013158	0.07465103074397827
	246.76245543915513	0.7807675612354606	0.07527395924548275
	246.76245543915513	0.7867451822696057	0.07612604050030602
	246.76245543915513	0.7927228033037507	0.07663319163024485
	246.76245543915513	0.7987004243378957	0.07710806437466144
	246.76245543915513	0.8046780453720406	0.07788932567415952
	246.76245543915513	0.8106556664061856	0.07879203266028056
	246.76245543915513	0.8166332874403306	0.07923499932148215
	246.76245543915513	0.8226109084744756	0.07980885626151268
	246.76245543915513	0.8285885295086206	0.08052986177448873
	246.76245543915513	0.8345661505427657	0.08111497134536749
	246.76245543915513	0.8405437715769105	0.08201118456100753
	246.76245543915513	0.8465213926110555	0.08235358056463771
	246.76245543915513	0.8524990136452004	0.08270268036797568
	246.76245543915513	0.8584766346793454	0.08373388992002362
	246.76245543915513	0.8644542557134904	0.08480459804820117
	246.76245543915513	0.8704318767476356	0.08533871524763637
	246.76245543915513	0.8764094977817806	0.08602505341025324
	246.76245543915513	0.8823871188159254	0.08660105584130873
	246.76245543915513	0.8883647398500705	0.0875288267955665
	246.76245543915513	0.8943423608842153	0.08841168114168863
	246.76245543915513	0.9003199819183603	0.08919155545437985
	246.76245543915513	0.9062976029525054	0.08988814299341319
	246.76245543915513	0.9122752239866504	0.09075857863944381
	246.76245543915513	0.9182528450207954	0.09162429152851959
	246.76245543915513	0.9242304660549404	0.0923014279012695
	246.76245543915513	0.9302080870890854	0.09340659427359355
	246.76245543915513	0.9361857081232301	0.09477303204321663
	246.76245543915513	0.9421633291573752	0.09529544636413378
	246.76245543915513	0.9481409501915202	0.09612359203136156
	246.76245543915513	0.9541185712256652	0.09721044672504098
	246.76245543915513	0.9600961922598102	0.09840459149774661
	246.76245543915513	0.9660738132939553	0.09926920729479272
	246.76245543915513	0.9720514343281004	0.10021351072039808
	246.76245543915513	0.9780290553622454	0.10128434274195686
	246.76245543915513	0.9840066763963901	0.10253087329606869
	246.76245543915513	0.9899842974305351	0.10358127901515135
	246.76245543915513	0.9959619184646801	0.1046283153450116
	246.76245543915513	1.001939539498825	0.10586475781843019
	246.76245543915513	1.0079171605329702	0.10738584885749747
	246.76245543915513	1.013894781567115	0.1085232516307797
	246.76245543915513	1.0198724026012602	0.10970420563295402
	246.76245543915513	1.025850023635405	0.11107933130189318
	246.76245543915513	1.03182764466955	0.11235324872198238
	246.76245543915513	1.037805265703695	0.11334290888418774
	246.76245543915513	1.04378288673784	0.11470478231990888
	246.76245543915513	1.049760507771985	0.11615914352046586
	246.76245543915513	1.05573812880613	0.11758631672663611
	246.76245543915513	1.0617157498402752	0.11931980222552108
	246.76245543915513	1.06769337087442	0.12089370041383096
	246.76245543915513	1.0736709919085647	0.12271872847089116
	246.76245543915513	1.0796486129427099	0.12397132642471542
	246.76245543915513	1.0856262339768548	0.1256644823963089
	246.76245543915513	1.0916038550109999	0.12755939875903788
	246.76245543915513	1.097581476045145	0.1292417492953769
	246.76245543915513	1.10355909707929	0.13069103370143498
	246.76245543915513	1.109536718113435	0.1327537447990439
	246.76245543915513	1.11551433914758	0.13441827845955057
	246.76245543915513	1.1214919601817246	0.13595597923653657
	246.76245543915513	1.1274695812158697	0.13772742728004128
	246.76245543915513	1.1334472022500148	0.1401239124309147
	246.76245543915513	1.1394248232841597	0.14213968127983467
	246.76245543915513	1.1454024443183048	0.14389399123771773
	246.76245543915513	1.1513800653524497	0.1459938036864783
	246.76245543915513	1.1573576863865949	0.1477963243927476
	246.76245543915513	1.1633353074207395	0.14973967610657912
	246.76245543915513	1.1693129284548847	0.15235776114149868
	246.76245543915513	1.1752905494890296	0.1541307452110341
	246.76245543915513	1.1812681705231747	0.15658545764482068
	246.76245543915513	1.1872457915573196	0.158703839563335
	246.76245543915513	1.1932234125914647	0.1614144550930121
	246.76245543915513	1.1992010336256098	0.16368415710900397
	246.76245543915513	1.2051786546597547	0.16626468496067892
	246.76245543915513	1.2111562756938994	0.1686429769593022
	246.76245543915513	1.2171338967280445	0.17163320590180509
	246.76245543915513	1.2231115177621894	0.17422740854821572
	246.76245543915513	1.2290891387963345	0.17717898891546746
	246.76245543915513	1.2350667598304796	0.1804881001749069
	246.76245543915513	1.2410443808646245	0.18353697945763758
	246.76245543915513	1.2470220018987697	0.18639496197827865
	246.76245543915513	1.2529996229329143	0.189805554849527
	246.76245543915513	1.2589772439670592	0.19294062064593254
	246.76245543915513	1.2649548650012044	0.19615952361874867
	246.76245543915513	1.2709324860353495	0.19970610879624562
	246.76245543915513	1.2769101070694944	0.20313765969909447
	246.76245543915513	1.2828877281036395	0.2068095462807441
	246.76245543915513	1.2888653491377844	0.2104028265792489
	246.76245543915513	1.2948429701719295	0.21431608472863395
	246.76245543915513	1.3008205912060742	0.21811755695708435
	246.76245543915513	1.3067982122402193	0.22202133767105148
	246.76245543915513	1.3127758332743642	0.22631634797306832
	246.76245543915513	1.3187534543085093	0.23023938064145
	246.76245543915513	1.3247310753426542	0.23442163420397066
	246.76245543915513	1.3307086963767993	0.23907328731071686
	246.76245543915513	1.3366863174109445	0.24345913900731686
	246.76245543915513	1.3426639384450894	0.2480634582018888
	246.76245543915513	1.348641559479234	0.25266091845090743
	246.76245543915513	1.3546191805133792	0.25746852106200435
	246.76245543915513	1.360596801547524	0.26266054184258814
	246.76245543915513	1.3665744225816692	0.26797624891816074
	246.76245543915513	1.3725520436158143	0.2731424589037331
	246.76245543915513	1.3785296646499592	0.27833736782500895
	246.76245543915513	1.3845072856841043	0.28414838168983314
	246.76245543915513	1.390484906718249	0.28958815805263305
	246.76245543915513	1.3964625277523939	0.29525565112207275
	246.76245543915513	1.402440148786539	0.30092024403677653
	246.76245543915513	1.4084177698206841	0.30725576400162113
	246.76245543915513	1.414395390854829	0.3132802802022402
	246.76245543915513	1.4203730118889741	0.32011001367177194
	246.76245543915513	1.426350632923119	0.32658883707627173
	246.76245543915513	1.4323282539572642	0.33427671294830374
	246.76245543915513	1.4383058749914088	0.341030004204554
	246.76245543915513	1.444283496025554	0.3482471998420773
	246.76245543915513	1.4502611170596988	0.35596574616737287
	246.76245543915513	1.456238738093844	0.3664296311103764
	246.76245543915513	1.4622163591279889	0.37416948887632684
	246.76245543915513	1.468193980162134	0.38262614338995127
	246.76245543915513	1.474171601196279	0.39036023854462554
	246.76245543915513	1.480149222230424	0.3995093168330034
	246.76245543915513	1.4861268432645687	0.4079163568952704
	246.76245543915513	1.4921044642987138	0.4166117713006906
	246.76245543915513	1.4980820853328587	0.42497257459447946
	246.76245543915513	1.5040597063670038	0.4347244308574306
	246.76245543915513	1.510037327401149	0.4444036311320052
	246.76245543915513	1.5160149484352938	0.4535273342237527
	246.76245543915513	1.521992569469439	0.46516124305373296
	246.76245543915513	1.5279701905035836	0.47576476406717494
	246.76245543915513	1.5339478115377285	0.4879727395277468
	246.76245543915513	1.5399254325718736	0.4979774287181631
	246.76245543915513	1.5459030536060188	0.5114259226917012
	246.76245543915513	1.5518806746401637	0.5227889907461936
	246.76245543915513	1.5578582956743088	0.5341258898114432
	246.76245543915513	1.5638359167084537	0.5448293140604319
	246.76245543915513	1.5698135377425988	0.5569247361265042
	246.76245543915513	1.5757911587767435	0.5692934688160829
	246.76245543915513	1.5817687798108886	0.581187461565134
	246.76245543915513	1.5877464008450335	0.5936375988132148
	246.76245543915513	1.5937240218791786	0.6058877472568915
	246.76245543915513	1.5997016429133235	0.6191515664511297
	246.76245543915513	1.6056792639474686	0.6331801043486398
	246.76245543915513	1.6116568849816137	0.6460066603698662
	246.76245543915513	1.6176345060157586	0.6590435190600543
	246.76245543915513	1.6236121270499033	0.6718498504818107
	246.76245543915513	1.6295897480840484	0.6855456466368844
	246.76245543915513	1.6355673691181933	0.6991918054042032
	246.76245543915513	1.6415449901523385	0.7126033789221766
	246.76245543915513	1.6475226111864836	0.7249837667317374
	246.76245543915513	1.6535002322206285	0.7389993310898598
	246.76245543915513	1.6594778532547736	0.7531216655817937
	246.76245543915513	1.6654554742889183	0.7668493668240538
	246.76245543915513	1.6714330953230632	0.7798173635137983
	246.76245543915513	1.6774107163572083	0.7934309423825538
	246.76245543915513	1.6833883373913534	0.8047564190465908
	246.76245543915513	1.6893659584254983	0.8180810397522439
	246.76245543915513	1.6953435794596434	0.8263981253646489
	246.76245543915513	1.7013212004937883	0.8400819539750494
	246.76245543915513	1.7072988215279334	0.8536851017805156
	246.76245543915513	1.7132764425620786	0.8670754558583766
	246.76245543915513	1.7192540635962235	0.887427601720858
	246.76245543915513	1.7252316846303681	0.89969348336284
	246.76245543915513	1.7312093056645133	0.9129719738093562
	246.76245543915513	1.7371869266986582	0.9241811834192142
	246.76245543915513	1.7431645477328033	0.9375362400760059
	246.76245543915513	1.7491421687669484	0.942775379005848
	246.76245543915513	1.7551197898010933	0.9498279814457959
	246.76245543915513	1.7610974108352384	0.9610379182053714
	246.76245543915513	1.767075031869383	0.9709258105896169
	246.76245543915513	1.773052652903528	0.9807989689482849
	246.76245543915513	1.779030273937673	0.9914457348010284
	246.76245543915513	1.7850078949718182	1.0020914924598292
	246.76245543915513	1.7909855160059631	1.012156129161888
	246.76245543915513	1.7969631370401082	1.0210928659309755
	246.76245543915513	1.8029407580742531	1.0298172977237476
	246.76245543915513	1.8089183791083983	1.037694925676315
	246.76245543915513	1.814896000142543	1.0434275602344991
	246.76245543915513	1.820873621176688	1.0526434329744672
	246.76245543915513	1.826851242210833	1.0596592731618333
	246.76245543915513	1.832828863244978	1.06609524442503
	246.76245543915513	1.838806484279123	1.0745421618087336
	246.76245543915513	1.844784105313268	1.0794513875063694
	246.76245543915513	1.8507617263474132	1.082661716760681
	246.76245543915513	1.856739347381558	1.090128745187414
	243.8831900084887	0.09931876334293248
	243.8831900084887	0.10529638437707747
	243.8831900084887	0.11127400541122245
	243.8831900084887	0.11725162644536744
	243.8831900084887	0.12322924747951243
	243.8831900084887	0.12920686851365742	0.0586000814280454
	243.8831900084887	0.1351844895478024	0.060106402079075694
	243.8831900084887	0.14116211058194736	0.06073995525284004
	243.8831900084887	0.14713973161609234	0.060998229678714044
	243.8831900084887	0.15311735265023735	0.06095043395862654
	243.8831900084887	0.15909497368438233	0.060980496127098105
	243.8831900084887	0.1650725947185273	0.06046528787416894
	243.8831900084887	0.1710502157526723	0.06020829319794829
	243.8831900084887	0.17702783678681727	0.05986181922689715
	243.8831900084887	0.18300545782096225	0.059951815782245066
	243.8831900084887	0.18898307885510723	0.05979568471350616
	243.8831900084887	0.19496069988925221	0.0594427858045079
	243.8831900084887	0.2009383209233972	0.05960647798604801
	243.8831900084887	0.2069159419575422	0.05901198606360725
	243.8831900084887	0.21289356299168719	0.05914339424674786
	243.8831900084887	0.21887118402583217	0.05883998643164723
	243.8831900084887	0.22484880505997715	0.05879426180606839
	243.8831900084887	0.23082642609412213	0.058643892050621926
	243.8831900084887	0.23680404712826714	0.058318948879545474
	243.8831900084887	0.24278166816241212	0.058443836172913155
	243.8831900084887	0.2487592891965571	0.05849670116324257
	243.8831900084887	0.2547369102307021	0.05818517435760684
	243.8831900084887	0.26071453126484706	0.05826159224084515
	243.8831900084887	0.266692152298992	0.05833265541812915
	243.8831900084887	0.272669773333137	0.05797433762449744
	243.8831900084887	0.278647394367282	0.057974742042490535
	243.8831900084887	0.28462501540142704	0.05787189671126203
	243.8831900084887	0.29060263643557194	0.057791525692396095
	243.8831900084887	0.296580257469717	0.057976747995869826
	243.8831900084887	0.30255787850386195	0.057682160097273005
	243.8831900084887	0.3085354995380069	0.057438932094356465
	243.8831900084887	0.3145131205721519	0.057562796459736054
	243.8831900084887	0.32049074160629687	0.05719036466375027
	243.8831900084887	0.3264683626404419	0.057209188509616204
	243.8831900084887	0.3324459836745869	0.057046141864544375
	243.8831900084887	0.33842360470873184	0.056872479629951456
	243.8831900084887	0.34440122574287685	0.05700888629392176
	243.8831900084887	0.3503788467770218	0.05682387101949704
	243.8831900084887	0.3563564678111668	0.057017182564228164
	243.8831900084887	0.3623340888453118	0.05700668478488702
	243.8831900084887	0.3683117098794568	0.056878373313103525
	243.8831900084887	0.3742893309136018	0.056997195415635304
	243.8831900084887	0.38026695194774673	0.05687605211662805
	243.8831900084887	0.38624457298189174	0.056844781223317487
	243.8831900084887	0.39222219401603675	0.05695032157864588
	243.8831900084887	0.3981998150501817	0.056881225055140705
	243.8831900084887	0.40417743608432666	0.05681738656254154
	243.8831900084887	0.41015505711847167	0.05698826663377343
	243.8831900084887	0.41613267815261673	0.05719459852434339
	243.8831900084887	0.4221102991867616	0.05704648670995427
	243.8831900084887	0.4280879202209066	0.057327165077063036
	243.8831900084887	0.43406554125505165	0.057332317551182954
	243.8831900084887	0.4400431622891966	0.05741606892668227
	243.8831900084887	0.4460207833233415	0.05754799818848044
	243.8831900084887	0.45199840435748656	0.05755757821182428
	243.8831900084887	0.45797602539163157	0.0576402541746156
	243.8831900084887	0.4639536464257765	0.057928594091461005
	243.8831900084887	0.4699312674599215	0.0578586472748881
	243.8831900084887	0.4759088884940665	0.05803031593493568
	243.8831900084887	0.48188650952821155	0.05810952770519895
	243.8831900084887	0.48786413056235645	0.05830184456602183
	243.8831900084887	0.4938417515965014	0.058483403517266996
	243.8831900084887	0.49981937263064646	0.05854913768819903
	243.8831900084887	0.5057969936647914	0.058810596616116984
	243.8831900084887	0.5117746146989364	0.05885065516972088
	243.8831900084887	0.5177522357330814	0.05895233180421433
	243.8831900084887	0.5237298567672264	0.0594126944966652
	243.8831900084887	0.5297074778013713	0.059501481072829265
	243.8831900084887	0.5356850988355164	0.05979297539145545
	243.8831900084887	0.5416627198696613	0.06000859486751042
	243.8831900084887	0.5476403409038063	0.06021834624080913
	243.8831900084887	0.5536179619379513	0.06035375487122008
	243.8831900084887	0.5595955829720963	0.06057506868257034
	243.8831900084887	0.5655732040062412	0.06072380693393509
	243.8831900084887	0.5715508250403862	0.061109549701253596
	243.8831900084887	0.5775284460745312	0.061238248046123656
	243.8831900084887	0.5835060671086763	0.06164347346274768
	243.8831900084887	0.5894836881428211	0.06196183853003567
	243.8831900084887	0.5954613091769663	0.06216192303744339
	243.8831900084887	0.6014389302111112	0.06258727158677302
	243.8831900084887	0.6074165512452562	0.06273616710070407
	243.8831900084887	0.6133941722794012	0.06309617336149598
	243.8831900084887	0.6193717933135461	0.06332673225100516
	243.8831900084887	0.6253494143476911	0.06364677044365508
	243.8831900084887	0.6313270353818361	0.06387813894510164
	243.8831900084887	0.6373046564159811	0.06437780593402787
	243.8831900084887	0.643282277450126	0.06475792693602245
	243.8831900084887	0.649259898484271	0.06504446523807583
	243.8831900084887	0.655237519518416	0.06549134606909801
	243.8831900084887	0.661215140552561	0.06579799109340212
	243.8831900084887	0.6671927615867059	0.06609175595105943
	243.8831900084887	0.673170382620851	0.06644661254307349
	243.8831900084887	0.679148003654996	0.06686819765587504
	243.8831900084887	0.685125624689141	0.06719713399877958
	243.8831900084887	0.691103245723286	0.06775165359480895
	243.8831900084887	0.697080866757431	0.06805808194341734
	243.8831900084887	0.7030584877915759	0.06849783580353674
	243.8831900084887	0.7090361088257209	0.0688185627556287
	243.8831900084887	0.7150137298598659	0.06947758747756194
	243.8831900084887	0.7209913508940109	0.06975320261946649
	243.8831900084887	0.7269689719281558	0.07026135490599728
	243.8831900084887	0.7329465929623009	0.07084497000295198
	243.8831900084887	0.7389242139964458	0.07139856839807512
	243.8831900084887	0.7449018350305907	0.07176874296552993
	243.8831900084887	0.7508794560647358	0.07215600573740533
	243.8831900084887	0.7568570770988807	0.07271985659692148
	243.8831900084887	0.7628346981330257	0.07321029021192504
	243.8831900084887	0.7688123191671707	0.0738422078399954
	243.8831900084887	0.7747899402013158	0.0743993548716857
	243.8831900084887	0.7807675612354606	0.07494440440927119
	243.8831900084887	0.7867451822696057	0.07549819534466418
	243.8831900084887	0.7927228033037507	0.07618129503764204
	243.8831900084887	0.7987004243378957	0.07677544864034658
	243.8831900084887	0.8046780453720406	0.07736289228582216
	243.8831900084887	0.8106556664061856	0.07791053699181716
	243.8831900084887	0.8166332874403306	0.07858756653755272
	243.8831900084887	0.8226109084744756	0.0793102950914284
	243.8831900084887	0.8285885295086206	0.07988382085414325
	243.8831900084887	0.8345661505427657	0.0805990760646138
	243.8831900084887	0.8405437715769105	0.08134594210223478
	243.8831900084887	0.8465213926110555	0.08203046717214135
	243.8831900084887	0.8524990136452004	0.08209395465688885
	243.8831900084887	0.8584766346793454	0.08317904343946525
	243.8831900084887	0.8644542557134904	0.08392718590516268
	243.8831900084887	0.8704318767476356	0.08467669858981208
	243.8831900084887	0.8764094977817806	0.08541612675662658
	243.8831900084887	0.8823871188159254	0.08609896365317282
	243.8831900084887	0.8883647398500705	0.08705485454352702
	243.8831900084887	0.8943423608842153	0.08762849533964934
	243.8831900084887	0.9003199819183603	0.08832669959931416
	243.8831900084887	0.9062976029525054	0.08924800660118715
	243.8831900084887	0.9122752239866504	0.09004650420722127
	243.8831900084887	0.9182528450207954	0.0909730862866901
	243.8831900084887	0.9242304660549404	0.091807256695146
	243.8831900084887	0.9302080870890854	0.09305250372205431
	243.8831900084887	0.9361857081232301	0.09378216186860899
	243.8831900084887	0.9421633291573752	0.09463604489046862
	243.8831900084887	0.9481409501915202	0.09546506529570453
	243.8831900084887	0.9541185712256652	0.09661064971551525
	243.8831900084887	0.9600961922598102	0.09729257159088034
	243.8831900084887	0.9660738132939553	0.09857226333104285
	243.8831900084887	0.9720514343281004	0.09944168066100056
	243.8831900084887	0.9780290553622454	0.10055161493796128
	243.8831900084887	0.9840066763963901	0.1015305692154923
	243.8831900084887	0.9899842974305351	0.1027207744795855
	243.8831900084887	0.9959619184646801	0.10396248423176335
	243.8831900084887	1.001939539498825	0.10508198431789972
	243.8831900084887	1.0079171605329702	0.10637933500105723
	243.8831900084887	1.013894781567115	0.10758074886738123
	243.8831900084887	1.0198724026012602	0.10896739499730512
	243.8831900084887	1.025850023635405	0.1102904759907204
	243.8831900084887	1.03182764466955	0.1114327486218778
	243.8831900084887	1.037805265703695	0.11259176342492494
	243.8831900084887	1.04378288673784	0.11392160840858656
	243.8831900084887	1.049760507771985	0.11535481606487741
	243.8831900084887	1.05573812880613	0.1166346295297318
	243.8831900084887	1.0617157498402752	0.1184536009370395
	243.8831900084887	1.06769337087442	0.11997934963643342
	243.8831900084887	1.0736709919085647	0.12128664174342318
	243.8831900084887	1.0796486129427099	0.12281354203301986
	243.8831900084887	1.0856262339768548	0.12469788468723686
	243.8831900084887	1.0916038550109999	0.12630707573854905
	243.8831900084887	1.097581476045145	0.12799340303886275
	243.8831900084887	1.10355909707929	0.1297075172999288
	243.8831900084887	1.109536718113435	0.13152030343789334
	243.8831900084887	1.11551433914758	0.13336490671389756
	243.8831900084887	1.1214919601817246	0.1350203363930228
	243.8831900084887	1.1274695812158697	0.1369355966203485
	243.8831900084887	1.1334472022500148	0.13878534250180552
	243.8831900084887	1.1394248232841597	0.14079040340940285
	243.8831900084887	1.1454024443183048	0.14274991217861466
	243.8831900084887	1.1513800653524497	0.14475911320083978
	243.8831900084887	1.1573576863865949	0.14675996705348293
	243.8831900084887	1.1633353074207395	0.14867709580770117
	243.8831900084887	1.1693129284548847	0.15082571622583518
	243.8831900084887	1.1752905494890296	0.15317619716847164
	243.8831900084887	1.1812681705231747	0.15540219348127393
	243.8831900084887	1.1872457915573196	0.15761829923406767
	243.8831900084887	1.1932234125914647	0.15989991354230026
	243.8831900084887	1.1992010336256098	0.1624888269240954
	243.8831900084887	1.2051786546597547	0.16484836422191163
	243.8831900084887	1.2111562756938994	0.16756425170491662
	243.8831900084887	1.2171338967280445	0.17023014601322017
	243.8831900084887	1.2231115177621894	0.17303786088623685
	243.8831900084887	1.2290891387963345	0.17619164328049464
	243.8831900084887	1.2350667598304796	0.17908458979732567
	243.8831900084887	1.2410443808646245	0.18207529338138773
	243.8831900084887	1.2470220018987697	0.18529676999381972
	243.8831900084887	1.2529996229329143	0.18835635931017825
	243.8831900084887	1.2589772439670592	0.19173051380012207
	243.8831900084887	1.2649548650012044	0.19518753415014944
	243.8831900084887	1.2709324860353495	0.19851043118591138
	243.8831900084887	1.2769101070694944	0.20206072404799702
	243.8831900084887	1.2828877281036395	0.20558297942363013
	243.8831900084887	1.2888653491377844	0.20920502570028376
	243.8831900084887	1.2948429701719295	0.21310510551350303
	243.8831900084887	1.3008205912060742	0.2168771650005733
	243.8831900084887	1.3067982122402193	0.22102210507213194
	243.8831900084887	1.3127758332743642	0.2251704234346732
	243.8831900084887	1.3187534543085093	0.22930032185189453
	243.8831900084887	1.3247310753426542	0.2336809252755926
	243.8831900084887	1.3307086963767993	0.23796185570015227
	243.8831900084887	1.3366863174109445	0.24274385552881872
	243.8831900084887	1.3426639384450894	0.2473242644768353
	243.8831900084887	1.348641559479234	0.25221953379646644
	243.8831900084887	1.3546191805133792	0.25667071116539586
	243.8831900084887	1.360596801547524	0.26188452423590625
	243.8831900084887	1.3665744225816692	0.2672004233389029
	243.8831900084887	1.3725520436158143	0.2724112851200051
	243.8831900084887	1.3785296646499592	0.27792322096968747
	243.8831900084887	1.3845072856841043	0.2834982905567224
	243.8831900084887	1.390484906718249	0.28904046664216376
	243.8831900084887	1.3964625277523939	0.2947590501620029
	243.8831900084887	1.402440148786539	0.30086214341592377
	243.8831900084887	1.4084177698206841	0.3066980401678163
	243.8831900084887	1.414395390854829	0.31354176590154936
	243.8831900084887	1.4203730118889741	0.31981452716029324
	243.8831900084887	1.426350632923119	0.326239657764392
	243.8831900084887	1.4323282539572642	0.3346604756913131
	243.8831900084887	1.4383058749914088	0.3418284107658198
	243.8831900084887	1.444283496025554	0.34888136735173414
	243.8831900084887	1.4502611170596988	0.35615189552916127
	243.8831900084887	1.456238738093844	0.3673300255051467
	243.8831900084887	1.4622163591279889	0.3754993128347367
	243.8831900084887	1.468193980162134	0.3836426906550061
	243.8831900084887	1.474171601196279	0.39220498256671754
	243.8831900084887	1.480149222230424	0.40065637649114016
	243.8831900084887	1.4861268432645687	0.4093757302728963
	243.8831900084887	1.4921044642987138	0.4179472732967553
	243.8831900084887	1.4980820853328587	0.4272038007777358
	243.8831900084887	1.5040597063670038	0.4364903175484258
	243.8831900084887	1.510037327401149	0.4462905210113485
	243.8831900084887	1.5160149484352938	0.4556149807018236
	243.8831900084887	1.521992569469439	0.4681527464868118
	243.8831900084887	1.5279701905035836	0.47888232789273144
	243.8831900084887	1.5339478115377285	0.4916258653751885
	243.8831900084887	1.5399254325718736	0.5017893551019916
	243.8831900084887	1.5459030536060188	0.515551232999458
	243.8831900084887	1.5518806746401637	0.5270217723635431
	243.8831900084887	1.5578582956743088	0.5386339176396844
	243.8831900084887	1.5638359167084537	0.5504289249561393
	243.8831900084887	1.5698135377425988	0.5621954433454515
	243.8831900084887	1.5757911587767435	0.5740659445010186
	243.8831900084887	1.5817687798108886	0.5865143089747753
	243.8831900084887	1.5877464008450335	0.599183579881255
	243.8831900084887	1.5937240218791786	0.6119555381341462
	243.8831900084887	1.5997016429133235	0.6253975084215745
	243.8831900084887	1.6056792639474686	0.6393333310159386
	243.8831900084887	1.6116568849816137	0.6529984823542418
	243.8831900084887	1.6176345060157586	0.666377025574526
	243.8831900084887	1.6236121270499033	0.6799212339707363
	243.8831900084887	1.6295897480840484	0.6936888587980765
	243.8831900084887	1.6355673691181933	0.7074273832503389
	243.8831900084887	1.6415449901523385	0.7207691278718995
	243.8831900084887	1.6475226111864836	0.7347067922578767
	243.8831900084887	1.6535002322206285	0.7484497657031255
	243.8831900084887	1.6594778532547736	0.7619994265218053
	243.8831900084887	1.6654554742889183	0.7756713781620491
	243.8831900084887	1.6714330953230632	0.7889709485171507
	243.8831900084887	1.6774107163572083	0.8028054906919521
	243.8831900084887	1.6833883373913534	0.8143720177920917
	243.8831900084887	1.6893659584254983	0.8277604030439406
	243.8831900084887	1.6953435794596434	0.8370051671892909
	243.8831900084887	1.7013212004937883	0.8506991638748432
	243.8831900084887	1.7072988215279334	0.863697486015923
	243.8831900084887	1.7132764425620786	0.8774033206873836
	243.8831900084887	1.7192540635962235	0.8973939729451839
	243.8831900084887	1.7252316846303681	0.9087766248135477
	243.8831900084887	1.7312093056645133	0.9215437657603047
	243.8831900084887	1.7371869266986582	0.93313885935536
	243.8831900084887	1.7431645477328033	0.9454954009113465
	243.8831900084887	1.7491421687669484	0.9521739805326008
	243.8831900084887	1.7551197898010933	0.9588007073696837
	243.8831900084887	1.7610974108352384	0.9693325410832193
	243.8831900084887	1.767075031869383	0.9798558152954405
	243.8831900084887	1.773052652903528	0.9892104013955411
	243.8831900084887	1.779030273937673	0.9990630528498404
	243.8831900084887	1.7850078949718182	1.009497726786736
	243.8831900084887	1.7909855160059631	1.0184439131271597
	243.8831900084887	1.7969631370401082	1.0264961677955529
	243.8831900084887	1.8029407580742531	1.0363837405210452
	243.8831900084887	1.8089183791083983	1.0429415123983727
	243.8831900084887	1.814896000142543	1.0462368105122177
	243.8831900084887	1.820873621176688	1.0561161092350368
	243.8831900084887	1.826851242210833	1.0627770483976309
	243.8831900084887	1.832828863244978	1.0701324059057586
	243.8831900084887	1.838806484279123	1.075043573370205
	243.8831900084887	1.844784105313268	1.0810236862774136
	243.8831900084887	1.8507617263474132	1.084729530719222
	243.8831900084887	1.856739347381558	1.0898026299261403
	239.2694586287969	0.09931876334293248
	239.2694586287969	0.10529638437707747
	239.2694586287969	0.11127400541122245
	239.2694586287969	0.11725162644536744
	239.2694586287969	0.12322924747951243
	239.2694586287969	0.12920686851365742	0.06264543829259983
	239.2694586287969	0.1351844895478024	0.0637149342044131
	239.2694586287969	0.14116211058194736	0.0642348732027721
	239.2694586287969	0.14713973161609234	0.06466102391066786
	239.2694586287969	0.15311735265023735	0.06401132969482892
	239.2694586287969	0.15909497368438233	0.06356844061534328
	239.2694586287969	0.1650725947185273	0.06381836178617606
	239.2694586287969	0.1710502157526723	0.06315568172289376
	239.2694586287969	0.17702783678681727	0.06266191805476773
	239.2694586287969	0.18300545782096225	0.06269365358358059
	239.2694586287969	0.18898307885510723	0.06283907380512566
	239.2694586287969	0.19496069988925221	0.06230427057833232
	239.2694586287969	0.2009383209233972	0.062089555743808145
	239.2694586287969	0.2069159419575422	0.06206123136318975
	239.2694586287969	0.21289356299168719	0.06137775042857829
	239.2694586287969	0.21887118402583217	0.061444254158393496
	239.2694586287969	0.22484880505997715	0.06130424800554146
	239.2694586287969	0.23082642609412213	0.06044346695719127
	239.2694586287969	0.23680404712826714	0.060508922028040146
	239.2694586287969	0.24278166816241212	0.06074095408623914
	239.2694586287969	0.2487592891965571	0.06025453228686417
	239.2694586287969	0.2547369102307021	0.06025982612429126
	239.2694586287969	0.26071453126484706	0.059858275680207074
	239.2694586287969	0.266692152298992	0.05991854612916003
	239.2694586287969	0.272669773333137	0.05985600069036523
	239.2694586287969	0.278647394367282	0.05993112787466415
	239.2694586287969	0.28462501540142704	0.05994426127362329
	239.2694586287969	0.29060263643557194	0.05979344980228274
	239.2694586287969	0.296580257469717	0.059748819013223375
	239.2694586287969	0.30255787850386195	0.059337261719004886
	239.2694586287969	0.3085354995380069	0.05899018208263285
	239.2694586287969	0.3145131205721519	0.05863337108960909
	239.2694586287969	0.32049074160629687	0.05887688146823722
	239.2694586287969	0.3264683626404419	0.05846769158896459
	239.2694586287969	0.3324459836745869	0.05845072358731107
	239.2694586287969	0.33842360470873184	0.058170285814756695
	239.2694586287969	0.34440122574287685	0.05820709556563475
	239.2694586287969	0.3503788467770218	0.057994197183866225
	239.2694586287969	0.3563564678111668	0.057995801863626406
	239.2694586287969	0.3623340888453118	0.05769233594982792
	239.2694586287969	0.3683117098794568	0.05777012703483253
	239.2694586287969	0.3742893309136018	0.057880412813155147
	239.2694586287969	0.38026695194774673	0.05759401272661435
	239.2694586287969	0.38624457298189174	0.057855229751621384
	239.2694586287969	0.39222219401603675	0.05776503643327524
	239.2694586287969	0.3981998150501817	0.05745000439751946
	239.2694586287969	0.40417743608432666	0.057515411689983864
	239.2694586287969	0.41015505711847167	0.05758657795319522
	239.2694586287969	0.41613267815261673	0.05786659334805533
	239.2694586287969	0.4221102991867616	0.05788704721010063
	239.2694586287969	0.4280879202209066	0.05794319858638808
	239.2694586287969	0.43406554125505165	0.05782055531227426
	239.2694586287969	0.4400431622891966	0.0576941275927626
	239.2694586287969	0.4460207833233415	0.057647723806543705
	239.2694586287969	0.45199840435748656	0.058012736243772345
	239.2694586287969	0.45797602539163157	0.05806646997314491
	239.2694586287969	0.4639536464257765	0.058089219358075206
	239.2694586287969	0.4699312674599215	0.0581556464871098
	239.2694586287969	0.4759088884940665	0.058301490871076944
	239.2694586287969	0.48188650952821155	0.05846107619705976
	239.2694586287969	0.48786413056235645	0.058489106226582654
	239.2694586287969	0.4938417515965014	0.05862670538540715
	239.2694586287969	0.49981937263064646	0.05881405476718837
	239.2694586287969	0.5057969936647914	0.05887624216568976
	239.2694586287969	0.5117746146989364	0.0589137729717254
	239.2694586287969	0.5177522357330814	0.05915207387438515
	239.2694586287969	0.5237298567672264	0.05928267068487003
	239.2694586287969	0.5297074778013713	0.059297372009239124
	239.2694586287969	0.5356850988355164	0.059512965595887146
	239.2694586287969	0.5416627198696613	0.05974805733534394
	239.2694586287969	0.5476403409038063	0.05994712947838865
	239.2694586287969	0.5536179619379513	0.06022043989128567
	239.2694586287969	0.5595955829720963	0.060134771989632574
	239.2694586287969	0.5655732040062412	0.06078647376110502
	239.2694586287969	0.5715508250403862	0.06064439921621689
	239.2694586287969	0.5775284460745312	0.061009102205851096
	239.2694586287969	0.5835060671086763	0.06123634752455842
	239.2694586287969	0.5894836881428211	0.06167477978185987
	239.2694586287969	0.5954613091769663	0.06183597724527312
	239.2694586287969	0.6014389302111112	0.06210793694429939
	239.2694586287969	0.6074165512452562	0.06223805545572092
	239.2694586287969	0.6133941722794012	0.06283540575521085
	239.2694586287969	0.6193717933135461	0.06283002968991125
	239.2694586287969	0.6253494143476911	0.06330544787245662
	239.2694586287969	0.6313270353818361	0.0635835714162517
	239.2694586287969	0.6373046564159811	0.06368844331460977
	239.2694586287969	0.643282277450126	0.06428622057248501
	239.2694586287969	0.649259898484271	0.064540043075618
	239.2694586287969	0.655237519518416	0.06474806497631824
	239.2694586287969	0.661215140552561	0.06532051224136892
	239.2694586287969	0.6671927615867059	0.06553233507453071
	239.2694586287969	0.673170382620851	0.06583741148804467
	239.2694586287969	0.679148003654996	0.06604662166945574
	239.2694586287969	0.685125624689141	0.0664493893993312
	239.2694586287969	0.691103245723286	0.06687082629108088
	239.2694586287969	0.697080866757431	0.0672880977771666
	239.2694586287969	0.7030584877915759	0.06781821388144393
	239.2694586287969	0.7090361088257209	0.06817352626933959
	239.2694586287969	0.7150137298598659	0.06830090926397236
	239.2694586287969	0.7209913508940109	0.0689009055114308
	239.2694586287969	0.7269689719281558	0.0696380906148113
	239.2694586287969	0.7329465929623009	0.06975665282931254
	239.2694586287969	0.7389242139964458	0.07031833970803236
	239.2694586287969	0.7449018350305907	0.0708161592868981
	239.2694586287969	0.7508794560647358	0.07130760070405329
	239.2694586287969	0.7568570770988807	0.07183045647073194
	239.2694586287969	0.7628346981330257	0.07218401654069073
	239.2694586287969	0.7688123191671707	0.07298768836697256
	239.2694586287969	0.7747899402013158	0.07376765618993686
	239.2694586287969	0.7807675612354606	0.07401475434587201
	239.2694586287969	0.7867451822696057	0.07435933298734732
	239.2694586287969	0.7927228033037507	0.07493863176460047
	239.2694586287969	0.7987004243378957	0.07547945599771666
	239.2694586287969	0.8046780453720406	0.07609711954047571
	239.2694586287969	0.8106556664061856	0.07680390753064359
	239.2694586287969	0.8166332874403306	0.07755852450618916
	239.2694586287969	0.8226109084744756	0.07798060544173491
	239.2694586287969	0.8285885295086206	0.07884005058255983
	239.2694586287969	0.8345661505427657	0.07940899832202453
	239.2694586287969	0.8405437715769105	0.08004934825412069
	239.2694586287969	0.8465213926110555	0.08064536553283652
	239.2694586287969	0.8524990136452004	0.08074227269088652
	239.2694586287969	0.8584766346793454	0.0820046123361573
	239.2694586287969	0.8644542557134904	0.08244187864834562
	239.2694586287969	0.8704318767476356	0.08318524420442008
	239.2694586287969	0.8764094977817806	0.08417318340161128
	239.2694586287969	0.8823871188159254	0.08488183765286306
	239.2694586287969	0.8883647398500705	0.08563238214292634
	239.2694586287969	0.8943423608842153	0.08634356562263579
	239.2694586287969	0.9003199819183603	0.08719676345996119
	239.2694586287969	0.9062976029525054	0.08742900088024907
	239.2694586287969	0.9122752239866504	0.08824261363063612
	239.2694586287969	0.9182528450207954	0.08917374041790538
	239.2694586287969	0.9242304660549404	0.09016296036491966
	239.2694586287969	0.9302080870890854	0.09125908100799884
	239.2694586287969	0.9361857081232301	0.09204145158056165
	239.2694586287969	0.9421633291573752	0.0927625082678668
	239.2694586287969	0.9481409501915202	0.09393902347064342
	239.2694586287969	0.9541185712256652	0.09471948087793358
	239.2694586287969	0.9600961922598102	0.09567071041368058
	239.2694586287969	0.9660738132939553	0.09688480290818913
	239.2694586287969	0.9720514343281004	0.09769572530570503
	239.2694586287969	0.9780290553622454	0.09888826812059215
	239.2694586287969	0.9840066763963901	0.10014916449921918
	239.2694586287969	0.9899842974305351	0.10085883809188267
	239.2694586287969	0.9959619184646801	0.10209590200405683
	239.2694586287969	1.001939539498825	0.10335459837949168
	239.2694586287969	1.0079171605329702	0.10435121083190646
	239.2694586287969	1.013894781567115	0.10538736025377782
	239.2694586287969	1.0198724026012602	0.10673229746614099
	239.2694586287969	1.025850023635405	0.1082092940095345
	239.2694586287969	1.03182764466955	0.10921935151942719
	239.2694586287969	1.037805265703695	0.11052448069430365
	239.2694586287969	1.04378288673784	0.11198512521042936
	239.2694586287969	1.049760507771985	0.11331416279223416
	239.2694586287969	1.05573812880613	0.11475103740580883
	239.2694586287969	1.0617157498402752	0.11654593311649208
	239.2694586287969	1.06769337087442	0.11800175546861125
	239.2694586287969	1.0736709919085647	0.11921989416213186
	239.2694586287969	1.0796486129427099	0.1207776956471226
	239.2694586287969	1.0856262339768548	0.12254147202857335
	239.2694586287969	1.0916038550109999	0.12419099738809525
	239.2694586287969	1.097581476045145	0.12556415955830202
	239.2694586287969	1.10355909707929	0.12767864831280373
	239.2694586287969	1.109536718113435	0.12939506226411135
	239.2694586287969	1.11551433914758	0.1308973415110105
	239.2694586287969	1.1214919601817246	0.1326736227350822
	239.2694586287969	1.1274695812158697	0.1347335366320742
	239.2694586287969	1.1334472022500148	0.13632938519321847
	239.2694586287969	1.1394248232841597	0.13854732519121815
	239.2694586287969	1.1454024443183048	0.14042752975256856
	239.2694586287969	1.1513800653524497	0.14258528928341385
	239.2694586287969	1.1573576863865949	0.14444665581669203
	239.2694586287969	1.1633353074207395	0.14631886887441758
	239.2694586287969	1.1693129284548847	0.1480925006842313
	239.2694586287969	1.1752905494890296	0.150401771157466
	239.2694586287969	1.1812681705231747	0.152837274993314
	239.2694586287969	1.1872457915573196	0.15523555781443055
	239.2694586287969	1.1932234125914647	0.1574308488650017
	239.2694586287969	1.1992010336256098	0.16001241248750908
	239.2694586287969	1.2051786546597547	0.1626013087929461
	239.2694586287969	1.2111562756938994	0.16499356754019523
	239.2694586287969	1.2171338967280445	0.16728067625912124
	239.2694586287969	1.2231115177621894	0.17069279629074163
	239.2694586287969	1.2290891387963345	0.17344810005764977
	239.2694586287969	1.2350667598304796	0.17640870855329183
	239.2694586287969	1.2410443808646245	0.17947014252290316
	239.2694586287969	1.2470220018987697	0.18295021853059112
	239.2694586287969	1.2529996229329143	0.18604841646571424
	239.2694586287969	1.2589772439670592	0.18931937089004636
	239.2694586287969	1.2649548650012044	0.19263183582611043
	239.2694586287969	1.2709324860353495	0.19622007436965905
	239.2694586287969	1.2769101070694944	0.19948649961418186
	239.2694586287969	1.2828877281036395	0.20320807624911374
	239.2694586287969	1.2888653491377844	0.20715542886631777
	239.2694586287969	1.2948429701719295	0.21060931759492907
	239.2694586287969	1.3008205912060742	0.21490040343501082
	239.2694586287969	1.3067982122402193	0.21882691413858935
	239.2694586287969	1.3127758332743642	0.2227087160619351
	239.2694586287969	1.3187534543085093	0.2268733879495226
	239.2694586287969	1.3247310753426542	0.23170872179233548
	239.2694586287969	1.3307086963767993	0.23627689753659398
	239.2694586287969	1.3366863174109445	0.2410797097843086
	239.2694586287969	1.3426639384450894	0.24549199334985716
	239.2694586287969	1.348641559479234	0.24986165808040017
	239.2694586287969	1.3546191805133792	0.25500571588570353
	239.2694586287969	1.360596801547524	0.2601174165251483
	239.2694586287969	1.3665744225816692	0.26538781592146277
	239.2694586287969	1.3725520436158143	0.27096560408246106
	239.2694586287969	1.3785296646499592	0.2764824529806137
	239.2694586287969	1.3845072856841043	0.2822475763445217
	239.2694586287969	1.390484906718249	0.2877490857942263
	239.2694586287969	1.3964625277523939	0.2941776870661158
	239.2694586287969	1.402440148786539	0.3002003949500186
	239.2694586287969	1.4084177698206841	0.30641088131008787
	239.2694586287969	1.414395390854829	0.31269612063218677
	239.2694586287969	1.4203730118889741	0.32029254884402636
	239.2694586287969	1.426350632923119	0.3264760779937089
	239.2694586287969	1.4323282539572642	0.3347968486735796
	239.2694586287969	1.4383058749914088	0.34222288362777475
	239.2694586287969	1.444283496025554	0.3493155188579039
	239.2694586287969	1.4502611170596988	0.35705883123292326
	239.2694586287969	1.456238738093844	0.36850611648442955
	239.2694586287969	1.4622163591279889	0.37682444090349165
	239.2694586287969	1.468193980162134	0.38573632873277874
	239.2694586287969	1.474171601196279	0.39418075658530316
	239.2694586287969	1.480149222230424	0.40315857457743853
	239.2694586287969	1.4861268432645687	0.41247034232115365
	239.2694586287969	1.4921044642987138	0.4217947661105035
	239.2694586287969	1.4980820853328587	0.43050570929942544
	239.2694586287969	1.5040597063670038	0.440518253224218
	239.2694586287969	1.510037327401149	0.45114850103783244
	239.2694586287969	1.5160149484352938	0.460750395994763
	239.2694586287969	1.521992569469439	0.4730742363456176
	239.2694586287969	1.5279701905035836	0.483775174028073
	239.2694586287969	1.5339478115377285	0.49739258626823324
	239.2694586287969	1.5399254325718736	0.5088046777753253
	239.2694586287969	1.5459030536060188	0.5223891214449303
	239.2694586287969	1.5518806746401637	0.5343001312503146
	239.2694586287969	1.5578582956743088	0.5465145173431238
	239.2694586287969	1.5638359167084537	0.5585987150755578
	239.2694586287969	1.5698135377425988	0.5708149020337772
	239.2694586287969	1.5757911587767435	0.5839059606620383
	239.2694586287969	1.5817687798108886	0.5962209675677088
	239.2694586287969	1.5877464008450335	0.6098200673252202
	239.2694586287969	1.5937240218791786	0.623226294697276
	239.2694586287969	1.5997016429133235	0.6372054277353191
	239.2694586287969	1.6056792639474686	0.6518301582940522
	239.2694586287969	1.6116568849816137	0.6650396064711808
	239.2694586287969	1.6176345060157586	0.6796947586187352
	239.2694586287969	1.6236121270499033	0.6940651999816316
	239.2694586287969	1.6295897480840484	0.7074523952344955
	239.2694586287969	1.6355673691181933	0.7227678272276319
	239.2694586287969	1.6415449901523385	0.7358647659377515
	239.2694586287969	1.6475226111864836	0.7502359611539362
	239.2694586287969	1.6535002322206285	0.7651880615537043
	239.2694586287969	1.6594778532547736	0.7786813713139984
	239.2694586287969	1.6654554742889183	0.7932158094760322
	239.2694586287969	1.6714330953230632	0.8069605635738397
	239.2694586287969	1.6774107163572083	0.8214029221292976
	239.2694586287969	1.6833883373913534	0.8334027941098583
	239.2694586287969	1.6893659584254983	0.8471700626496983
	239.2694586287969	1.6953435794596434	0.8565291006985067
	239.2694586287969	1.7013212004937883	0.8690021335152717
	239.2694586287969	1.7072988215279334	0.881520351410279
	239.2694586287969	1.7132764425620786	0.8961277718367906
	239.2694586287969	1.7192540635962235	0.9159091159966287
	239.2694586287969	1.7252316846303681	0.9280029625608862
	239.2694586287969	1.7312093056645133	0.9408376854016
	239.2694586287969	1.7371869266986582	0.9519165562337442
	239.2694586287969	1.7431645477328033	0.9636385665706865
	239.2694586287969	1.7491421687669484	0.9707732243289544
	239.2694586287969	1.7551197898010933	0.9767361120947805
	239.2694586287969	1.7610974108352384	0.986930203504134
	239.2694586287969	1.767075031869383	0.9968226442828706
	239.2694586287969	1.773052652903528	1.005460102827195
	239.2694586287969	1.779030273937673	1.0150004428893795
	239.2694586287969	1.7850078949718182	1.0257957923141534
	239.2694586287969	1.7909855160059631	1.0322072553991688
	239.2694586287969	1.7969631370401082	1.0409648594330552
	239.2694586287969	1.8029407580742531	1.050188336966049
	239.2694586287969	1.8089183791083983	1.0573106686922755
	239.2694586287969	1.814896000142543	1.061018263298959
	239.2694586287969	1.820873621176688	1.0675558470115265
	239.2694586287969	1.826851242210833	1.073219084001559
	239.2694586287969	1.832828863244978	1.0795992237585024
	239.2694586287969	1.838806484279123	1.0832663194986143
	239.2694586287969	1.844784105313268	1.08697673977449
	239.2694586287969	1.8507617263474132	1.0896583296218665
	239.2694586287969	1.856739347381558	1.0952977716204744
	236.0300432564822	0.09931876334293248
	236.0300432564822	0.10529638437707747
	236.0300432564822	0.11127400541122245
	236.0300432564822	0.11725162644536744
	236.0300432564822	0.12322924747951243
	236.0300432564822	0.12920686851365742	0.06697424744748115
	236.0300432564822	0.1351844895478024	0.06648374306998939
	236.0300432564822	0.14116211058194736	0.0672000041495806
	236.0300432564822	0.14713973161609234	0.06688331055547425
	236.0300432564822	0.15311735265023735	0.0677584562250686
	236.0300432564822	0.15909497368438233	0.06698187672811995
	236.0300432564822	0.1650725947185273	0.0671544348401324
	236.0300432564822	0.1710502157526723	0.06644548846271525
	236.0300432564822	0.17702783678681727	0.06564509603728741
	236.0300432564822	0.18300545782096225	0.06461166358191617
	236.0300432564822	0.18898307885510723	0.06558382256124007
	236.0300432564822	0.19496069988925221	0.06482514969819353
	236.0300432564822	0.2009383209233972	0.06398863148276313
	236.0300432564822	0.2069159419575422	0.06437713707736803
	236.0300432564822	0.21289356299168719	0.0647423107791496
	236.0300432564822	0.21887118402583217	0.06437756312164855
	236.0300432564822	0.22484880505997715	0.0635611349131816
	236.0300432564822	0.23082642609412213	0.06321267015735688
	236.0300432564822	0.23680404712826714	0.062618447550438
	236.0300432564822	0.24278166816241212	0.06182924214272789
	236.0300432564822	0.2487592891965571	0.06239337074753426
	236.0300432564822	0.2547369102307021	0.06279468727159276
	236.0300432564822	0.26071453126484706	0.06196068160351176
	236.0300432564822	0.266692152298992	0.06161732446904056
	236.0300432564822	0.272669773333137	0.061845144397267515
	236.0300432564822	0.278647394367282	0.06154697422751898
	236.0300432564822	0.28462501540142704	0.06079659529905268
	236.0300432564822	0.29060263643557194	0.06117371187440768
	236.0300432564822	0.296580257469717	0.061212806579434065
	236.0300432564822	0.30255787850386195	0.06088669900135135
	236.0300432564822	0.3085354995380069	0.06044853374287118
	236.0300432564822	0.3145131205721519	0.06047814658690198
	236.0300432564822	0.32049074160629687	0.059909337149419484
	236.0300432564822	0.3264683626404419	0.05962808637685291
	236.0300432564822	0.3324459836745869	0.05962001882912116
	236.0300432564822	0.33842360470873184	0.05932531870544888
	236.0300432564822	0.34440122574287685	0.05910155185578647
	236.0300432564822	0.3503788467770218	0.05922964791644658
	236.0300432564822	0.3563564678111668	0.05894583401640585
	236.0300432564822	0.3623340888453118	0.05857364666391773
	236.0300432564822	0.3683117098794568	0.05833974801322783
	236.0300432564822	0.3742893309136018	0.05878625168631946
	236.0300432564822	0.38026695194774673	0.05792338184796153
	236.0300432564822	0.38624457298189174	0.05775775268039973
	236.0300432564822	0.39222219401603675	0.057765801603620104
	236.0300432564822	0.3981998150501817	0.0579164451605414
	236.0300432564822	0.40417743608432666	0.05836543738917466
	236.0300432564822	0.41015505711847167	0.05850302500210469
	236.0300432564822	0.41613267815261673	0.05874570821293079
	236.0300432564822	0.4221102991867616	0.0584189240527887
	236.0300432564822	0.4280879202209066	0.05800940284901612
	236.0300432564822	0.43406554125505165	0.058255173808184346
	236.0300432564822	0.4400431622891966	0.05821803278442572
	236.0300432564822	0.4460207833233415	0.05842534428889545
	236.0300432564822	0.45199840435748656	0.058216634740796636
	236.0300432564822	0.45797602539163157	0.05841701758464313
	236.0300432564822	0.4639536464257765	0.058190817001042894
	236.0300432564822	0.4699312674599215	0.058663120976385597
	236.0300432564822	0.4759088884940665	0.05848324890413836
	236.0300432564822	0.48188650952821155	0.05864978467709525
	236.0300432564822	0.48786413056235645	0.05870418847503922
	236.0300432564822	0.4938417515965014	0.058782848500644413
	236.0300432564822	0.49981937263064646	0.05864726175206403
	236.0300432564822	0.5057969936647914	0.058760518628272584
	236.0300432564822	0.5117746146989364	0.05919870952556672
	236.0300432564822	0.5177522357330814	0.05972334205353713
	236.0300432564822	0.5237298567672264	0.059449384383278514
	236.0300432564822	0.5297074778013713	0.059297037793257235
	236.0300432564822	0.5356850988355164	0.05981751669011759
	236.0300432564822	0.5416627198696613	0.05929485586116212
	236.0300432564822	0.5476403409038063	0.05996586901026424
	236.0300432564822	0.5536179619379513	0.06013588056821817
	236.0300432564822	0.5595955829720963	0.06047722858081883
	236.0300432564822	0.5655732040062412	0.060739055034616074
	236.0300432564822	0.5715508250403862	0.060646308536072
	236.0300432564822	0.5775284460745312	0.06112063855212502
	236.0300432564822	0.5835060671086763	0.06123705537174007
	236.0300432564822	0.5894836881428211	0.06170090817734497
	236.0300432564822	0.5954613091769663	0.06193500832121368
	236.0300432564822	0.6014389302111112	0.06168946216363902
	236.0300432564822	0.6074165512452562	0.06169762196819195
	236.0300432564822	0.6133941722794012	0.062026865645724016
	236.0300432564822	0.6193717933135461	0.06224148766107318
	236.0300432564822	0.6253494143476911	0.06288956908004317
	236.0300432564822	0.6313270353818361	0.06346513610022753
	236.0300432564822	0.6373046564159811	0.06352203233314757
	236.0300432564822	0.643282277450126	0.06363696685016873
	236.0300432564822	0.649259898484271	0.06408525214983218
	236.0300432564822	0.655237519518416	0.06449147055111604
	236.0300432564822	0.661215140552561	0.06484585505525675
	236.0300432564822	0.6671927615867059	0.06502715669547565
	236.0300432564822	0.673170382620851	0.0651122531550068
	236.0300432564822	0.679148003654996	0.06561342250899826
	236.0300432564822	0.685125624689141	0.06610724348282815
	236.0300432564822	0.691103245723286	0.06663951088509967
	236.0300432564822	0.697080866757431	0.06644257462877501
	236.0300432564822	0.7030584877915759	0.06716377645806193
	236.0300432564822	0.7090361088257209	0.06775043572870443
	236.0300432564822	0.7150137298598659	0.0678211970734034
	236.0300432564822	0.7209913508940109	0.06845451655073198
	236.0300432564822	0.7269689719281558	0.069015922603336
	236.0300432564822	0.7329465929623009	0.06893125226231667
	236.0300432564822	0.7389242139964458	0.06998971459713865
	236.0300432564822	0.7449018350305907	0.07044269609723786
	236.0300432564822	0.7508794560647358	0.07082532548127574
	236.0300432564822	0.7568570770988807	0.0712605428713492
	236.0300432564822	0.7628346981330257	0.0715054280257178
	236.0300432564822	0.7688123191671707	0.07190542306778269
	236.0300432564822	0.7747899402013158	0.07290903641336266
	236.0300432564822	0.7807675612354606	0.07324424653966533
	236.0300432564822	0.7867451822696057	0.07386241144947991
	236.0300432564822	0.7927228033037507	0.07407438441726655
	236.0300432564822	0.7987004243378957	0.07517829879724547
	236.0300432564822	0.8046780453720406	0.07538786538362063
	236.0300432564822	0.8106556664061856	0.07631158614007783
	236.0300432564822	0.8166332874403306	0.076302029338566
	236.0300432564822	0.8226109084744756	0.07742574426803206
	236.0300432564822	0.8285885295086206	0.07781726540144462
	236.0300432564822	0.8345661505427657	0.07827061007318459
	236.0300432564822	0.8405437715769105	0.0790871208007029
	236.0300432564822	0.8465213926110555	0.07968239534997279
	236.0300432564822	0.8524990136452004	0.0801598398098129
	236.0300432564822	0.8584766346793454	0.08072012061923439
	236.0300432564822	0.8644542557134904	0.08181951793377551
	236.0300432564822	0.8704318767476356	0.08270132192030122
	236.0300432564822	0.8764094977817806	0.08318964004759555
	236.0300432564822	0.8823871188159254	0.08390511040631377
	236.0300432564822	0.8883647398500705	0.08463849183567451
	236.0300432564822	0.8943423608842153	0.08512576609578026
	236.0300432564822	0.9003199819183603	0.08622686627580212
	236.0300432564822	0.9062976029525054	0.08685950790409325
	236.0300432564822	0.9122752239866504	0.0877522762290861
	236.0300432564822	0.9182528450207954	0.08875859901780025
	236.0300432564822	0.9242304660549404	0.08933418879873867
	236.0300432564822	0.9302080870890854	0.090458763317675
	236.0300432564822	0.9361857081232301	0.09122129946126978
	236.0300432564822	0.9421633291573752	0.0918397911997001
	236.0300432564822	0.9481409501915202	0.09263456374052859
	236.0300432564822	0.9541185712256652	0.09376254789350846
	236.0300432564822	0.9600961922598102	0.09478108780363559
	236.0300432564822	0.9660738132939553	0.09613950212139577
	236.0300432564822	0.9720514343281004	0.09678746189741383
	236.0300432564822	0.9780290553622454	0.09739780517725183
	236.0300432564822	0.9840066763963901	0.09881359549859714
	236.0300432564822	0.9899842974305351	0.0995101834537695
	236.0300432564822	0.9959619184646801	0.10067434741502579
	236.0300432564822	1.001939539498825	0.10167554488038155
	236.0300432564822	1.0079171605329702	0.10296385681057885
	236.0300432564822	1.013894781567115	0.10453144376884926
	236.0300432564822	1.0198724026012602	0.10558257140460403
	236.0300432564822	1.025850023635405	0.10702837855774305
	236.0300432564822	1.03182764466955	0.10779141513902513
	236.0300432564822	1.037805265703695	0.10900946261267586
	236.0300432564822	1.04378288673784	0.11038623635089406
	236.0300432564822	1.049760507771985	0.11177024445901329
	236.0300432564822	1.05573812880613	0.11317080934110668
	236.0300432564822	1.0617157498402752	0.11470511796533345
	236.0300432564822	1.06769337087442	0.11595439910594763
	236.0300432564822	1.0736709919085647	0.11726408762689511
	236.0300432564822	1.0796486129427099	0.1191852536318404
	236.0300432564822	1.0856262339768548	0.12082915740495637
	236.0300432564822	1.0916038550109999	0.12277710137515851
	236.0300432564822	1.097581476045145	0.12436384026486413
	236.0300432564822	1.10355909707929	0.12608735724633557
	236.0300432564822	1.109536718113435	0.12756753301851054
	236.0300432564822	1.11551433914758	0.12928701322978764
	236.0300432564822	1.1214919601817246	0.13105142700892558
	236.0300432564822	1.1274695812158697	0.1330043192454855
	236.0300432564822	1.1334472022500148	0.1348104627973714
	236.0300432564822	1.1394248232841597	0.1363699024164423
	236.0300432564822	1.1454024443183048	0.1383943586987717
	236.0300432564822	1.1513800653524497	0.14040951086810105
	236.0300432564822	1.1573576863865949	0.14232249174929712
	236.0300432564822	1.1633353074207395	0.14448804456607234
	236.0300432564822	1.1693129284548847	0.1464495468487118
	236.0300432564822	1.1752905494890296	0.14820928651275167
	236.0300432564822	1.1812681705231747	0.15093364497872308
	236.0300432564822	1.1872457915573196	0.1536141127190419
	236.0300432564822	1.1932234125914647	0.15577985182946785
	236.0300432564822	1.1992010336256098	0.1578464429757257
	236.0300432564822	1.2051786546597547	0.1603484372102958
	236.0300432564822	1.2111562756938994	0.16304111558417012
	236.0300432564822	1.2171338967280445	0.16575062417913566
	236.0300432564822	1.2231115177621894	0.16811979028645097
	236.0300432564822	1.2290891387963345	0.17124211412155177
	236.0300432564822	1.2350667598304796	0.1744303028153774
	236.0300432564822	1.2410443808646245	0.177887921545699
	236.0300432564822	1.2470220018987697	0.1807600679483552
	236.0300432564822	1.2529996229329143	0.18351528738166845
	236.0300432564822	1.2589772439670592	0.18766611278090506
	236.0300432564822	1.2649548650012044	0.19077681737413243
	236.0300432564822	1.2709324860353495	0.193618749056242
	236.0300432564822	1.2769101070694944	0.19799632874160222
	236.0300432564822	1.2828877281036395	0.20157943784720955
	236.0300432564822	1.2888653491377844	0.2056489039676147
	236.0300432564822	1.2948429701719295	0.209198945462445
	236.0300432564822	1.3008205912060742	0.21347661287170594
	236.0300432564822	1.3067982122402193	0.2171118118013462
	236.0300432564822	1.3127758332743642	0.22151533016055502
	236.0300432564822	1.3187534543085093	0.2252878859515034
	236.0300432564822	1.3247310753426542	0.2301489189088901
	236.0300432564822	1.3307086963767993	0.23439597186158756
	236.0300432564822	1.3366863174109445	0.23899583779360012
	236.0300432564822	1.3426639384450894	0.24403644314571638
	236.0300432564822	1.348641559479234	0.24863451738882403
	236.0300432564822	1.3546191805133792	0.25408083724457475
	236.0300432564822	1.360596801547524	0.2588420764528354
	236.0300432564822	1.3665744225816692	0.2644490886685885
	236.0300432564822	1.3725520436158143	0.26992885720419
	236.0300432564822	1.3785296646499592	0.2751186113653119
	236.0300432564822	1.3845072856841043	0.28137843007061847
	236.0300432564822	1.390484906718249	0.28700026980914106
	236.0300432564822	1.3964625277523939	0.2935322802064396
	236.0300432564822	1.402440148786539	0.2994493942370806
	236.0300432564822	1.4084177698206841	0.3057395982729946
	236.0300432564822	1.414395390854829	0.3130376827320591
	236.0300432564822	1.4203730118889741	0.3199003006694142
	236.0300432564822	1.426350632923119	0.3260508176746616
	236.0300432564822	1.4323282539572642	0.335273486478307
	236.0300432564822	1.4383058749914088	0.34225905812472524
	236.0300432564822	1.444283496025554	0.3506884808894424
	236.0300432564822	1.4502611170596988	0.35862545821472
	236.0300432564822	1.456238738093844	0.3688361966043471
	236.0300432564822	1.4622163591279889	0.3767465585772606
	236.0300432564822	1.468193980162134	0.387327217770014
	236.0300432564822	1.474171601196279	0.39542503387249883
	236.0300432564822	1.480149222230424	0.4048573909223011
	236.0300432564822	1.4861268432645687	0.41452758342012885
	236.0300432564822	1.4921044642987138	0.42379984178556973
	236.0300432564822	1.4980820853328587	0.4334263936745951
	236.0300432564822	1.5040597063670038	0.44342110982622884
	236.0300432564822	1.510037327401149	0.4538866531405126
	236.0300432564822	1.5160149484352938	0.46629799707385244
	236.0300432564822	1.521992569469439	0.47678696755033334
	236.0300432564822	1.5279701905035836	0.4886008358206504
	236.0300432564822	1.5339478115377285	0.5028516696500068
	236.0300432564822	1.5399254325718736	0.5132114965033546
	236.0300432564822	1.5459030536060188	0.5288399951689122
	236.0300432564822	1.5518806746401637	0.5410333736281967
	236.0300432564822	1.5578582956743088	0.5531462274521098
	236.0300432564822	1.5638359167084537	0.5661947979335864
	236.0300432564822	1.5698135377425988	0.5788260280424078
	236.0300432564822	1.5757911587767435	0.5904779387509413
	236.0300432564822	1.5817687798108886	0.605793973977195
	236.0300432564822	1.5877464008450335	0.6184287211795325
	236.0300432564822	1.5937240218791786	0.6333161373210374
	236.0300432564822	1.5997016429133235	0.6473254424253078
	236.0300432564822	1.6056792639474686	0.6613649724558561
	236.0300432564822	1.6116568849816137	0.6746004398430412
	236.0300432564822	1.6176345060157586	0.6903582365106817
	236.0300432564822	1.6236121270499033	0.7049096421794807
	236.0300432564822	1.6295897480840484	0.7198559134125032
	236.0300432564822	1.6355673691181933	0.7334783976546715
	236.0300432564822	1.6415449901523385	0.7484186450590249
	236.0300432564822	1.6475226111864836	0.7642996005700926
	236.0300432564822	1.6535002322206285	0.7787747356141048
	236.0300432564822	1.6594778532547736	0.7926019602662473
	236.0300432564822	1.6654554742889183	0.8066398381880674
	236.0300432564822	1.6714330953230632	0.8191449594978165
	236.0300432564822	1.6774107163572083	0.8338695815458934
	236.0300432564822	1.6833883373913534	0.847677967696911
	236.0300432564822	1.6893659584254983	0.8633315535001027
	236.0300432564822	1.6953435794596434	0.8722487700396206
	236.0300432564822	1.7013212004937883	0.885124683633786
	236.0300432564822	1.7072988215279334	0.8989338221068206
	236.0300432564822	1.7132764425620786	0.9107762858228869
	236.0300432564822	1.7192540635962235	0.9305297021568252
	236.0300432564822	1.7252316846303681	0.943418269434039
	236.0300432564822	1.7312093056645133	0.9551338427604127
	236.0300432564822	1.7371869266986582	0.9671851413056543
	236.0300432564822	1.7431645477328033	0.9772924239065195
	236.0300432564822	1.7491421687669484	0.9848756273182078
	236.0300432564822	1.7551197898010933	0.9879780824536155
	236.0300432564822	1.7610974108352384	0.9960298869168915
	236.0300432564822	1.767075031869383	1.0080397839876305
	236.0300432564822	1.773052652903528	1.0165884142410382
	236.0300432564822	1.779030273937673	1.024129360791395
	236.0300432564822	1.7850078949718182	1.0353896987364124
	236.0300432564822	1.7909855160059631	1.0393487737946583
	236.0300432564822	1.7969631370401082	1.0503654833479144
	236.0300432564822	1.8029407580742531	1.0577785118780165
	236.0300432564822	1.8089183791083983	1.0650425698779904
	236.0300432564822	1.814896000142543	1.0641349831101947
	236.0300432564822	1.820873621176688	1.0723164903372895
	236.0300432564822	1.826851242210833	1.0743783488498504
	236.0300432564822	1.832828863244978	1.0814811193052758
	236.0300432564822	1.838806484279123	1.0847189960168715
	236.0300432564822	1.844784105313268	1.0886856619149479
	236.0300432564822	1.8507617263474132	1.0888055544282258
	236.0300432564822	1.856739347381558	1.091529572238111
	232.33884447063855	0.09931876334293248
	232.33884447063855	0.10529638437707747
	232.33884447063855	0.11127400541122245
	232.33884447063855	0.11725162644536744
	232.33884447063855	0.12322924747951243
	232.33884447063855	0.12920686851365742	0.07058098878221775
	232.33884447063855	0.1351844895478024	0.0730036057960668
	232.33884447063855	0.14116211058194736	0.07445566095979694
	232.33884447063855	0.14713973161609234	0.07333595851451158
	232.33884447063855	0.15311735265023735	0.07280962170016447
	232.33884447063855	0.15909497368438233	0.07100068014742189
	232.33884447063855	0.1650725947185273	0.0721356033523447
	232.33884447063855	0.1710502157526723	0.0719267312650661
	232.33884447063855	0.17702783678681727	0.07094378973334858
	232.33884447063855	0.18300545782096225	0.07024796693373536
	232.33884447063855	0.18898307885510723	0.07051180126477519
	232.33884447063855	0.19496069988925221	0.06967331634950857
	232.33884447063855	0.2009383209233972	0.06972649739943959
	232.33884447063855	0.2069159419575422	0.06921383803860848
	232.33884447063855	0.21289356299168719	0.06784009756213183
	232.33884447063855	0.21887118402583217	0.06766424559419937
	232.33884447063855	0.22484880505997715	0.06706835148412826
	232.33884447063855	0.23082642609412213	0.06705926861260936
	232.33884447063855	0.23680404712826714	0.06664875592926767
	232.33884447063855	0.24278166816241212	0.0655029265699526
	232.33884447063855	0.2487592891965571	0.06574046184005167
	232.33884447063855	0.2547369102307021	0.06498279277319041
	232.33884447063855	0.26071453126484706	0.0646482790722347
	232.33884447063855	0.266692152298992	0.06378400468591339
	232.33884447063855	0.272669773333137	0.06393381642617735
	232.33884447063855	0.278647394367282	0.06361965164162064
	232.33884447063855	0.28462501540142704	0.06358286050991724
	232.33884447063855	0.29060263643557194	0.06311386571698185
	232.33884447063855	0.296580257469717	0.06317657317612646
	232.33884447063855	0.30255787850386195	0.06256119228750567
	232.33884447063855	0.3085354995380069	0.06211738580340731
	232.33884447063855	0.3145131205721519	0.06211574790405272
	232.33884447063855	0.32049074160629687	0.061632341383192624
	232.33884447063855	0.3264683626404419	0.061371366202845445
	232.33884447063855	0.3324459836745869	0.060793990341134085
	232.33884447063855	0.33842360470873184	0.06058209139133475
	232.33884447063855	0.34440122574287685	0.06033032793964588
	232.33884447063855	0.3503788467770218	0.06032816886843184
	232.33884447063855	0.3563564678111668	0.06012121843595486
	232.33884447063855	0.3623340888453118	0.06019585989546261
	232.33884447063855	0.3683117098794568	0.05923232588681482
	232.33884447063855	0.3742893309136018	0.059063492432144926
	232.33884447063855	0.38026695194774673	0.05900557976769005
	232.33884447063855	0.38624457298189174	0.0591767877829108
	232.33884447063855	0.39222219401603675	0.05882099640181271
	232.33884447063855	0.3981998150501817	0.05823411625623709
	232.33884447063855	0.40417743608432666	0.05896623695073677
	232.33884447063855	0.41015505711847167	0.058137354253461226
	232.33884447063855	0.41613267815261673	0.05808307965786064
	232.33884447063855	0.4221102991867616	0.058127515606489544
	232.33884447063855	0.4280879202209066	0.058252722565826476
	232.33884447063855	0.43406554125505165	0.05838304774632408
	232.33884447063855	0.4400431622891966	0.058249728931832445
	232.33884447063855	0.4460207833233415	0.058140907740692915
	232.33884447063855	0.45199840435748656	0.05820983488125531
	232.33884447063855	0.45797602539163157	0.05803490090842456
	232.33884447063855	0.4639536464257765	0.057758692605625606
	232.33884447063855	0.4699312674599215	0.05828694132107726
	232.33884447063855	0.4759088884940665	0.058306240941198184
	232.33884447063855	0.48188650952821155	0.05809527568615236
	232.33884447063855	0.48786413056235645	0.058062381383227724
	232.33884447063855	0.4938417515965014	0.058064324665549005
	232.33884447063855	0.49981937263064646	0.05867165635843252
	232.33884447063855	0.5057969936647914	0.05822580836487512
	232.33884447063855	0.5117746146989364	0.058329702177653764
	232.33884447063855	0.5177522357330814	0.058422031493227555
	232.33884447063855	0.5237298567672264	0.05874028325423286
	232.33884447063855	0.5297074778013713	0.05892737073554477
	232.33884447063855	0.5356850988355164	0.059063265677279264
	232.33884447063855	0.5416627198696613	0.05883837833909478
	232.33884447063855	0.5476403409038063	0.059359598867892105
	232.33884447063855	0.5536179619379513	0.059301595579686284
	232.33884447063855	0.5595955829720963	0.05972808002578511
	232.33884447063855	0.5655732040062412	0.05972220110459581
	232.33884447063855	0.5715508250403862	0.06006844781832854
	232.33884447063855	0.5775284460745312	0.06023450577228362
	232.33884447063855	0.5835060671086763	0.06002888549753538
	232.33884447063855	0.5894836881428211	0.06036245006360397
	232.33884447063855	0.5954613091769663	0.06071429081767532
	232.33884447063855	0.6014389302111112	0.060793242250465895
	232.33884447063855	0.6074165512452562	0.06090924053813562
	232.33884447063855	0.6133941722794012	0.06132465689500588
	232.33884447063855	0.6193717933135461	0.061886608932888554
	232.33884447063855	0.6253494143476911	0.0615467332907107
	232.33884447063855	0.6313270353818361	0.06209007820118917
	232.33884447063855	0.6373046564159811	0.06257079077572225
	232.33884447063855	0.643282277450126	0.06208104129384784
	232.33884447063855	0.649259898484271	0.0626468309708279
	232.33884447063855	0.655237519518416	0.0629553329317335
	232.33884447063855	0.661215140552561	0.06299538423466378
	232.33884447063855	0.6671927615867059	0.06365201517974983
	232.33884447063855	0.673170382620851	0.06369353222732499
	232.33884447063855	0.679148003654996	0.06435581602778973
	232.33884447063855	0.685125624689141	0.06473001189279448
	232.33884447063855	0.691103245723286	0.0650135867764875
	232.33884447063855	0.697080866757431	0.06531284119675207
	232.33884447063855	0.7030584877915759	0.06562759789374906
	232.33884447063855	0.7090361088257209	0.06583667855973885
	232.33884447063855	0.7150137298598659	0.06648373466268231
	232.33884447063855	0.7209913508940109	0.06660676505781382
	232.33884447063855	0.7269689719281558	0.06718138326580081
	232.33884447063855	0.7329465929623009	0.06751103995174956
	232.33884447063855	0.7389242139964458	0.06811481376471695
	232.33884447063855	0.7449018350305907	0.06807955112653974
	232.33884447063855	0.7508794560647358	0.06867602131451267
	232.33884447063855	0.7568570770988807	0.0691487858030686
	232.33884447063855	0.7628346981330257	0.06991143488292595
	232.33884447063855	0.7688123191671707	0.07023417074642146
	232.33884447063855	0.7747899402013158	0.0706803894222735
	232.33884447063855	0.7807675612354606	0.07119691515416116
	232.33884447063855	0.7867451822696057	0.07193260374205157
	232.33884447063855	0.7927228033037507	0.07246619630340623
	232.33884447063855	0.7987004243378957	0.07235734828424678
	232.33884447063855	0.8046780453720406	0.07351571946704405
	232.33884447063855	0.8106556664061856	0.0737825628309361
	232.33884447063855	0.8166332874403306	0.07428214664944932
	232.33884447063855	0.8226109084744756	0.07515297697242151
	232.33884447063855	0.8285885295086206	0.07575244898673095
	232.33884447063855	0.8345661505427657	0.07646128304382005
	232.33884447063855	0.8405437715769105	0.07678698331478329
	232.33884447063855	0.8465213926110555	0.07776992074138966
	232.33884447063855	0.8524990136452004	0.07734361813721524
	232.33884447063855	0.8584766346793454	0.07890786399143734
	232.33884447063855	0.8644542557134904	0.07947565366402143
	232.33884447063855	0.8704318767476356	0.0799616336408473
	232.33884447063855	0.8764094977817806	0.08081396580022926
	232.33884447063855	0.8823871188159254	0.08145440175255214
	232.33884447063855	0.8883647398500705	0.08198749497522262
	232.33884447063855	0.8943423608842153	0.08258716832321356
	232.33884447063855	0.9003199819183603	0.08287260959226606
	232.33884447063855	0.9062976029525054	0.08435620733347027
	232.33884447063855	0.9122752239866504	0.08476674105135928
	232.33884447063855	0.9182528450207954	0.08575410578752385
	232.33884447063855	0.9242304660549404	0.08691640641476006
	232.33884447063855	0.9302080870890854	0.0876857844466773
	232.33884447063855	0.9361857081232301	0.08851694154742162
	232.33884447063855	0.9421633291573752	0.08879801358798511
	232.33884447063855	0.9481409501915202	0.08997006339922442
	232.33884447063855	0.9541185712256652	0.09078881855327303
	232.33884447063855	0.9600961922598102	0.09163804435497269
	232.33884447063855	0.9660738132939553	0.0926324796844098
	232.33884447063855	0.9720514343281004	0.09369058180778811
	232.33884447063855	0.9780290553622454	0.09468309803329589
	232.33884447063855	0.9840066763963901	0.09591881829049675
	232.33884447063855	0.9899842974305351	0.09699016732721288
	232.33884447063855	0.9959619184646801	0.09783847409323432
	232.33884447063855	1.001939539498825	0.09911129428464982
	232.33884447063855	1.0079171605329702	0.10021119771050246
	232.33884447063855	1.013894781567115	0.1010969077658802
	232.33884447063855	1.0198724026012602	0.10252000688222984
	232.33884447063855	1.025850023635405	0.10369176313338524
	232.33884447063855	1.03182764466955	0.1048087785421542
	232.33884447063855	1.037805265703695	0.105971887653044
	232.33884447063855	1.04378288673784	0.10734124927747513
	232.33884447063855	1.049760507771985	0.10889619695068287
	232.33884447063855	1.05573812880613	0.11007911654451819
	232.33884447063855	1.0617157498402752	0.1112328136020142
	232.33884447063855	1.06769337087442	0.11276102669991839
	232.33884447063855	1.0736709919085647	0.11433996749616782
	232.33884447063855	1.0796486129427099	0.1157553884373953
	232.33884447063855	1.0856262339768548	0.11742781763846977
	232.33884447063855	1.0916038550109999	0.1184496010333258
	232.33884447063855	1.097581476045145	0.12059764191967348
	232.33884447063855	1.10355909707929	0.12250944202997693
	232.33884447063855	1.109536718113435	0.12390188847882111
	232.33884447063855	1.11551433914758	0.12562306773512089
	232.33884447063855	1.1214919601817246	0.12732886473727323
	232.33884447063855	1.1274695812158697	0.12890266939698458
	232.33884447063855	1.1334472022500148	0.13172018577754696
	232.33884447063855	1.1394248232841597	0.1330312915429973
	232.33884447063855	1.1454024443183048	0.1351650869629316
	232.33884447063855	1.1513800653524497	0.13696360884501868
	232.33884447063855	1.1573576863865949	0.13892671607603024
	232.33884447063855	1.1633353074207395	0.14057711758865143
	232.33884447063855	1.1693129284548847	0.14290189034434864
	232.33884447063855	1.1752905494890296	0.14527668832620944
	232.33884447063855	1.1812681705231747	0.14722779704762567
	232.33884447063855	1.1872457915573196	0.1499189678416314
	232.33884447063855	1.1932234125914647	0.15180199159253893
	232.33884447063855	1.1992010336256098	0.15420765656940838
	232.33884447063855	1.2051786546597547	0.1562618786868718
	232.33884447063855	1.2111562756938994	0.15945764800454598
	232.33884447063855	1.2171338967280445	0.16170606917114172
	232.33884447063855	1.2231115177621894	0.16461457575916494
	232.33884447063855	1.2290891387963345	0.1674330270168073
	232.33884447063855	1.2350667598304796	0.17059334948286098
	232.33884447063855	1.2410443808646245	0.17356502498442417
	232.33884447063855	1.2470220018987697	0.17698482093842627
	232.33884447063855	1.2529996229329143	0.18051291703191996
	232.33884447063855	1.2589772439670592	0.18359827653715155
	232.33884447063855	1.2649548650012044	0.18710897013956818
	232.33884447063855	1.2709324860353495	0.19040058048638853
	232.33884447063855	1.2769101070694944	0.19430441946735677
	232.33884447063855	1.2828877281036395	0.19771651673963409
	232.33884447063855	1.2888653491377844	0.20144381088115204
	232.33884447063855	1.2948429701719295	0.2055582723449738
	232.33884447063855	1.3008205912060742	0.20962644374517447
	232.33884447063855	1.3067982122402193	0.21361910157341257
	232.33884447063855	1.3127758332743642	0.21776349059190003
	232.33884447063855	1.3187534543085093	0.22259867505840636
	232.33884447063855	1.3247310753426542	0.22679425753426574
	232.33884447063855	1.3307086963767993	0.23187087458822542
	232.33884447063855	1.3366863174109445	0.23655166399637184
	232.33884447063855	1.3426639384450894	0.24145801780188114
	232.33884447063855	1.348641559479234	0.24650041538316936
	232.33884447063855	1.3546191805133792	0.2518618608497545
	232.33884447063855	1.360596801547524	0.2565881332161203
	232.33884447063855	1.3665744225816692	0.2619011117764125
	232.33884447063855	1.3725520436158143	0.26823271340021837
	232.33884447063855	1.3785296646499592	0.274068848609651
	232.33884447063855	1.3845072856841043	0.279594816249115
	232.33884447063855	1.390484906718249	0.2862832498928747
	232.33884447063855	1.3964625277523939	0.29233962164123994
	232.33884447063855	1.402440148786539	0.2993355567545479
	232.33884447063855	1.4084177698206841	0.30522731446201323
	232.33884447063855	1.414395390854829	0.3120954423197554
	232.33884447063855	1.4203730118889741	0.3189362234214622
	232.33884447063855	1.426350632923119	0.3272896093881956
	232.33884447063855	1.4323282539572642	0.3359544968194116
	232.33884447063855	1.4383058749914088	0.3431357616647772
	232.33884447063855	1.444283496025554	0.3511878213640163
	232.33884447063855	1.4502611170596988	0.3586474847171587
	232.33884447063855	1.456238738093844	0.3721591851659052
[truncated: 362 more rows]

## Sheet: Figure 2B
Figure 2B
	T	q	Sq
	260	0.1843809371938832	0.03199941464321596
	260	0.20276492404488788	0.03179273833541262
	260	0.2211489108958924	0.031428678110536706
	260	0.23953289774689762	0.030965095180287054
	260	0.25791688459790235	0.030463563917149616
	260	0.27630087144890697	0.029981664731474636
	260	0.2946848582999119	0.02956741629583205
	260	0.3130688451509164	0.029256381076919438
	260	0.33145283200192116	0.029071402639167517
	260	0.3498368188529265	0.02902445416418698
	260	0.3682208057039301	0.029119779510788615
	260	0.38660479255493474	0.0293574256762063
	260	0.40498877940594	0.029736382103464642
	260	0.42337276625694453	0.03025680018803765
	260	0.4417567531079495	0.03092108522678332
	260	0.4601407399589544	0.03173395142583688
	260	0.4785247268099589	0.03270174476407058
	260	0.49690871366096384	0.03383143488214495
	260	0.5152927005119682	0.035129655586212914
	260	0.5336766873629728	0.036602062201323116
	260	0.5520606742139779	0.038253118102361885
	260	0.5704446610649827	0.04008627071523896
	260	0.5888286479159878	0.04210436815730147
	260	0.6072126347669923	0.044310122754520405
	260	0.6255966216179977	0.04670644781683003
	260	0.6439806084690015	0.049296562706254474
	260	0.6623645953200054	0.05208385137037633
	260	0.6807485821710112	0.05507154231975236
	260	0.6991325690220165	0.058262330777138965
	260	0.7175165558730211	0.061658074973003
	260	0.7359005427240246	0.06525966968014679
	260	0.7542845295750309	0.06906714327476134
	260	0.7726685164260354	0.07307995838962429
	260	0.7910525032770396	0.07729743982608861
	260	0.8094364901280429	0.08171922170246307
	260	0.827820476979048	0.08634560597590366
	260	0.8462044638300517	0.09117775477148121
	260	0.8645884506810588	0.0962176899973183
	260	0.8829724375320618	0.10146813135269568
	260	0.9013564243830677	0.10693225286577807
	260	0.9197404112340731	0.11261346602367008
	260	0.9381243980850785	0.11851533737066275
	260	0.9565083849360813	0.12464172006424587
	260	0.9748923717870882	0.13099712896770033
	260	0.9932763586380915	0.13758732923559602
	260	1.011660345489097	0.1444200532641211
	260	1.0300443323401007	0.1515057238043327
	260	1.0484283191911088	0.15885805158732652
	260	1.0668123060421095	0.16649439742487263
	260	1.0851962928931127	0.1744358376486721
	260	1.1035802797441208	0.18270693746259217
	260	1.1219642665951244	0.19133530421466224
	260	1.1403482534461276	0.20035104532650755
	260	1.1587322402971345	0.20978627972734645
	260	1.1771162271481388	0.21967483923851994
	260	1.1955002139991433	0.23005224792710133
	260	1.2138842008501496	0.24095599232504955
	260	1.2322681877011525	0.25242601009083837
	260	1.2506521745521582	0.2645052492323627
	260	1.2690361614031618	0.27724010326296644
	260	1.2874201482541676	0.29068052246073284
	260	1.3058041351051712	0.3048796409662061
	260	1.3241881219561773	0.31989283603711394
	260	1.3425721088071816	0.3357762320632368
	260	1.3609560956581865	0.3525847550239537
	260	1.37934008250919	0.3703699101234913
	260	1.3977240693601942	0.3891774795962713
	260	1.4161080562111983	0.4090453131168683
	260	1.4344920430622023	0.4300013167030083
	260	1.4528760299132109	0.4520616559446425
	260	1.471260016764214	0.47522910161524673
	260	1.489644003615218	0.4994913868272595
	260	1.5080279904662208	0.5248194352760084
	260	1.5264119773172282	0.5511653682267226
	260	1.5447959641682352	0.5784602973593966
	260	1.563179951019239	0.6066120410060276
	260	1.5815639378702424	0.635503032717862
	260	1.5999479247212482	0.6649887909240767
	260	1.6183319115722519	0.6948973593796357
	260	1.636715898423256	0.7250300948051094
	260	1.655099885274264	0.7551640710897424
	260	1.673483872125269	0.785056205051823
	260	1.6918678589762703	0.8144490155554278
	260	1.7102518458272744	0.8430777398356845
	260	1.7286358326782831	0.8706783800466541
	260	1.7470198195292859	0.8969961620428619
	260	1.765403806380289	0.9217938664203451
	260	1.7837877932312949	0.9448595336326945
	260	1.802171780082303	0.9660131335958564
	260	1.8205557669333055	0.9851119023147162
	260	1.83893975378431	1.0020541606292024
	260	1.8573237406353111	1.0167815261784712
	260	1.8757077274863192	1.0292795017935386
	260	1.8940917143373277	1.039576474606409
	260	1.9124757011883333	1.047741200629266
	260	1.930859688039335	1.0538788925682943
	260	1.9492436748903361	1.0581260845386606
	260	1.9676276617413389	1.060644519098685
	260	1.986011648592342	1.061614382990854
	260	2.00439563544335	1.0612272928312791
	260	2.0227796222943573	1.0596794805049448
	260	2.041163609145362	1.0571656308242725
	260	2.0595475959963645	1.0538737686370896
	260	2.077931582847371	1.0499814781887897
	260	2.0963155696983744	1.0456535768520832
	260	2.1146995565493776	1.0410411830295645
	260	2.133083543400386	1.0362819460041968
	260	2.1514675302513915	1.0315010759021692
	260	2.169851517102397	1.026812749691855
	260	2.1882355039533965	1.0223214859620682
	260	2.2066194908044054	1.0181231723830533
	260	2.2250034776554055	1.0143055747464074
	260	2.2433874645064114	1.010948323331188
	260	2.2617714513574168	1.0081225246620553
	260	2.2801554382084226	1.0058902518342674
	260	2.2985394250594293	1.0043042028145224
	260	2.316923411910431	1.0034077775927763
	260	2.335307398761437	1.0032357227559145
	260	2.353691385612441	1.0038153511250298
	260	2.3720753724634465	1.005168197911253
	260	2.39045935931445	1.0073118573001405
	260	2.4088433461654564	1.0102616812485397
	260	2.4272273330164635	1.0140320293518261
	260	2.445611319867469	1.018636832899936
	260	2.4639953067184677	1.0240893607015211
	260	2.4823792935694757	1.03040122110788
	260	2.5007632804204776	1.0375807717207628
	260	2.5191472672714825	1.0456312061662403
	260	2.537531254122489	1.0545486259197534
	260	2.555915240973497	1.0643203777150687
	260	2.5742992278244987	1.0749238513252328
	260	2.5926832146755023	1.086325808746445
	260	2.6110672015265064	1.0984821822442663
	260	2.6294511883775136	1.1113381653385264
	260	2.647835175228513	1.1248283531111147
	260	2.666219162079524	1.1388766820195297
	260	2.6846031489305284	1.1533959776753924
	260	2.702987135781528	1.1682870314778673
	260	2.721371122632541	1.183437272045011
	260	2.73975510948354	1.1987192465200114
	260	2.758139096334548	1.2139892499336318
	260	2.776523083185551	1.229086511850485
	260	2.7949070700365506	1.2438333514171453
	260	2.813291056887563	1.2580366397096536
	260	2.83167504373856	1.2714907701836997
	260	2.850059030589572	1.2839821542193826
	260	2.8684430174405713	1.2952950579274853
	260	2.8868270042915816	1.305218410890856
	260	2.905210991142586	1.3135530777214024
	260	2.9235949779935853	1.320119012243727
	260	2.9419789648445955	1.324761723279177
	260	2.9603629516955925	1.3273575682066476
	260	2.978746938546604	1.3278175400910845
	260	2.997130925397608	1.3260893998950916
	260	3.015514912248615	1.3221581949778998
	260	3.0338988990996194	1.3160453667960352
	260	3.052282885950618	1.3078067588246314
	260	3.0706668728016266	1.297529875858248
	260	3.0890508596526325	1.2853307176662645
	260	3.1074348465036343	1.2713504269817046
	260	3.125818833354638	1.2557518783261403
	260	3.144202820205646	1.2387162199801958
	260	3.1625868070566576	1.2204392950870135
	260	3.1809707939076497	1.2011278304532524
	260	3.19935478075866	1.1809953018383905
	260	3.2177387676096587	1.160257456913807
	260	3.236122754460667	1.1391275832120555
	260	3.2545067413116726	1.1178117212308278
	260	3.272890728162684	1.0965041130746833
	260	3.2912747150136887	1.0753832199067455
	260	3.309658701864688	1.0546086228321527
	260	3.3280426887156893	1.0343190413623018
	260	3.3464266755666956	1.014631575139768
	260	3.3648106624177005	0.9956421229568805
	260	3.383194649268711	0.9774267884189793
	260	3.4015786361197113	0.9600439724847603
	260	3.419962622970722	0.9435368001800094
	260	3.4383466098217226	0.9279355401781154
	260	3.4567305966727195	0.9132597458362154
	260	3.4751145835237245	0.8995199565988877
	260	3.493498570374735	0.8867189236465207
	260	3.5118825572257384	0.8748524359172588
	260	3.5302665440767447	0.8639098995042093
	260	3.548650530927753	0.8538748518387108
	260	3.5670345177787532	0.8447255709278574
	260	3.58541850462976	0.8364358796049662
	260	3.603802491480761	0.8289761639361585
	260	3.622186478331767	0.8223145455694626
	260	3.6405704651827735	0.8164180897285122
	260	3.6589544520337753	0.811253906804758
	260	3.6773384388847865	0.8067900197267306
	260	3.695722425735789	0.8029959154726695
	260	3.7141064125867898	0.7998427637292
	260	3.7324903994377925	0.7973033515993392
	260	3.750874386288797	0.7953518340522854
	260	3.7692583731398104	0.7939634239022474
	260	3.787642359990803	0.793114138251066
	260	3.80602634684182	0.7927806841705227
	260	3.8244103336928204	0.7929405150495498
	260	3.842794320543829	0.7935720341616177
	260	3.8611783073948347	0.7946548772587453
	260	3.8795622942458294	0.7961701816515853
	260	3.89794628109684	0.7981007499458631
	260	3.9163302679478407	0.8004310406857618
	260	3.9347142547988456	0.8031469584527928
	260	3.953098241649858	0.8062354620089449
	260	3.9714822285008546	0.8096840498206037
	260	3.9898662153518663	0.8134802088161611
	260	4.008250202202858	0.8176109195746512
	260	4.026634189053874	0.8220622991253136
	260	4.045018175904874	0.8268194352562808
	260	4.06340216275588	0.831866430635978
	260	4.081786149606891	0.8371866390143751
	260	4.100170136457893	0.8427630461929482
	260	4.118554123308905	0.848578729882422
	260	4.136938110159906	0.8546173266149567
	260	4.155322097010903	0.8608634394321992
	260	4.1737060838619096	0.8673029341417983
	260	4.192090070712916	0.8739230907646584
	260	4.210474057563919	0.8807125968810252
	260	4.228858044414922	0.8876613883329002
	260	4.247242031265932	0.8947603586413869
	260	4.265626018116931	0.9020009708741477
	260	4.28401000496793	0.9093748142527281
	260	4.3023939918189384	0.9168731521902507
	260	4.320777978669948	0.924486508170696
	260	4.339161965520953	0.9322043303760184
	260	4.357545952371954	0.9400147651091594
	260	4.375929939222969	0.9479045536375079
	260	4.394313926073974	0.9558590490979804
	260	4.412697912924976	0.9638623326830138
	260	4.431081899775976	0.9718973951239086
	260	4.449465886626983	0.9799463437466545
	260	4.467849873477984	0.9879905988683638
	260	4.486233860328988	0.9960110555309541
	260	4.504617847179997	1.0039882045370456
	260	4.5230018340310005	1.0119022254977064
	260	4.541385820882007	1.0197330784232461
	260	4.559769807733004	1.0274606244939635
	260	4.57815379458401	1.035064798740971
	260	4.596537781435023	1.0425258386736178
	260	4.61492176828602	1.0498245482291615
	260	4.633305755137031	1.0569425531809944
	260	4.651689741988031	1.0638624903440805
	260	4.670073728839045	1.0705680748447084
	260	4.68845771569005	1.0770440097937424
	260	4.706841702541041	1.0832757382356837
	260	4.72522568939205	1.0892490805830983
	260	4.74360967624305	1.094949840842846
	260	4.761993663094058	1.1003634900972736
	260	4.78037764994507	1.1054750367689707
	260	4.7987616367960735	1.1102691663789956
	260	4.81714562364708	1.114730681966582
	260	4.8355296104980745	1.1188452100296067
	260	4.853913597349085	1.1226000705225672
	260	4.872297584200085	1.1259851592376842
	260	4.89068157105109	1.1289936702712435
	260	4.909065557902101	1.1316225024853606
	260	4.927449544753105	1.1338722457444246
	260	4.945833531604119	1.1357467205020193
	260	4.964217518455117	1.1372521317401643
	260	4.982601505306116	1.1383959761599303
	260	5.000985492157118	1.1391858923807932
	260	5.019369479008128	1.1396286560584192
	260	5.037753465859136	1.13972949227709
	260	5.056137452710137	1.1394918127288793
	260	5.074521439561141	1.1389173993725623
	260	5.09290542641215	1.1380069683023766
	260	5.111289413263154	1.1367609763902249
	260	5.129673400114146	1.135180493606187
	260	5.148057386965166	1.1332679630296607
	260	5.166441373816171	1.1310277068647434
	260	5.184825360667171	1.1284661005945393
	260	5.203209347518179	1.1255914135363299
	260	5.221593334369176	1.1224133854387248
	260	5.239977321220193	1.118942660399875
	260	5.258361308071183	1.1151902215323584
	260	5.276745294922192	1.1111669597255953
	260	5.2951292817732005	1.1068834719239788
	260	5.313513268624197	1.1023501284981598
	260	5.331897255475205	1.0975773884727253
	260	5.350281242326217	1.0925762884968278
	260	5.368665229177216	1.087358996687683
	260	5.387049216028222	1.0819393114547509
	260	5.405433202879232	1.0763329984929026
	260	5.423817189730235	1.0705578919248506
	260	5.442201176581237	1.0646337303199065
	260	5.460585163432242	1.0585817457855686
	260	5.478969150283246	1.0524240657379949
	260	5.497353137134253	1.046183015549263
	260	5.515737123985254	1.0398804222788092
	260	5.534121110836259	1.0335370146327507
	260	5.552505097687266	1.027171994593971
	260	5.5708890845382575	1.0208028263882627
	260	5.589273071389273	1.0144452542423747
	260	5.607657058240283	1.008113527417411
	260	5.626041045091281	1.0018207840569415
	260	5.644425031942286	0.9955795277604049
	260	5.662809018793295	0.9894021239669938
	260	5.681193005644298	0.9833012469324098
	260	5.699576992495305	0.9772902205534097
	260	5.7179609793463015	0.9713832148149355
	260	5.7363449661973105	0.9655952810533863
	260	5.754728953048321	0.9599422305055296
	260	5.7731129398993115	0.9544403792143948
	260	5.791496926750337	0.9491061964973198
	260	5.80988091360133	0.9439559028349122
	260	5.828264900452329	0.9390050658858706
	260	5.8466488873033455	0.9342682405638314
	260	5.865032874154343	0.9297586912905662
	260	5.883416861005347	0.9254882225185079
	260	5.901800847856359	0.9214671285521688
	260	5.920184834707365	0.9177042571172737
	260	5.938568821558362	0.9142071649545715
	260	5.956952808409369	0.9109823301994442
	260	5.975336795260382	0.9080353777552227
	260	5.993720782111387	0.9053712722108901
	260	6.012104768962381	0.902994439125318
	260	6.030488755813385	0.9009087893634723
	260	6.048872742664401	0.8991176406789644
	260	6.067256729515395	0.8976235524690074
	260	6.085640716366392	0.8964281092368879
	260	6.1040247032174175	0.8955317014192933
	260	6.122408690068417	0.8949333555430605
	260	6.140792676919412	0.894630657807017
	260	6.159176663770416	0.894619797274552
	260	6.17756065062143	0.8948957304731032
	260	6.195944637472428	0.8954524436080064
	260	6.214328624323427	0.8962832675997958
	260	6.232712611174439	0.8973811896306492
	260	6.25109659802545	0.8987391055722244
	260	6.269480584876438	0.900349970420242
	260	6.287864571727439	0.9022068256658428
	260	6.3062485585784644	0.904302708259462
	260	6.324632545429455	0.9066304695345861
	260	6.343016532280466	0.9091825489228768
	260	6.361400519131471	0.9119507532656779
	260	6.379784505982484	0.9149260874733276
	260	6.398168492833485	0.918098668336363
	260	6.416552479684481	0.9214577345020224
	260	6.434936466535488	0.9249917467413148
	260	6.453320453386501	0.9286885577742778
	260	6.471704440237505	0.9325356225853857
	260	6.490088427088499	0.9365202187609912
	260	6.508472413939513	0.9406296504727371
	260	6.526856400790509	0.944851416775292
	260	6.54524038764153	0.9491733322549595
	260	6.563624374492529	0.9535835939407962
	260	6.582008361343524	0.9580707922606927
	260	6.600392348194535	0.9626238664271255
	260	6.618776335045541	0.9672320073993831
	260	6.637160321896543	0.9718845157917363
	260	6.6555443087475465	0.97657062819572
	260	6.673928295598567	0.9812793324927742
	260	6.692312282449568	0.9859991988409791
	260	6.71069626930056	0.9907182556201888
	260	6.729080256151571	0.9954239366533908
	260	6.74746424300258	1.0001031167761174
	260	6.765848229853587	1.0047422384567344
	260	6.784232216704565	1.009327515619882
	260	6.802616203555597	1.0138451861055509
	260	6.821000190406589	1.018281775238307
	260	6.8393841772575765	1.0226243324019624
	260	6.857768164108597	1.0268606107071443
	260	6.8761521509596	1.0309791747065173
	260	6.894536137810626	1.0349694385737138
	260	6.912920124661602	1.0388216523069327
	260	6.931304111512624	1.0425268620736015
	260	6.94968809836363	1.0460768704720633
	260	6.968072085214624	1.0494642136734254
	260	6.986456072065623	1.052682158212837
	260	7.004840058916632	1.0557247054853984
	260	7.02322404576765	1.0585865819188653
	260	7.041608032618633	1.061263191167034
	260	7.059992019469658	1.0637505127328646
	260	7.07837600632065	1.066044947343907
	260	7.096759993171673	1.068143128670466
	260	7.1151439800226655	1.0700417377153968
	260	7.13352796687367	1.0717373648635051
	260	7.151911953724685	1.0732264616218126
	260	7.1702959405756745	1.0745054091230506
	260	7.188679927426689	1.0755707065154556
	260	7.207063914277695	1.0764192551088316
	260	7.225447901128693	1.0770486904539793
	260	7.243831887979695	1.0774577005941222
	260	7.262215874830711	1.0776462683890449
	260	7.280599861681705	1.0776157895312504
	260	7.298983848532711	1.0773690425887372
	260	7.317367835383735	1.0769100173526485
	260	7.335751822234728	1.0762436359672365
	260	7.35413580908573	1.0753754213716775
	260	7.372519795936716	1.0743111752256558
	260	7.390903782787733	1.0730567215626448
	260	7.4092877696387545	1.0716177549915251
	260	7.427671756489728	1.0699998079797797
	260	7.44605574334077	1.0682083265145959
	260	7.464439730191759	1.0662488229477614
	260	7.4828237170427485	1.0641270632238116
	260	7.5012077038937806	1.0618492446882615
	260	7.519591690744778	1.0594221293699189
	260	7.537975677595767	1.0568531129398304
	260	7.556359664446765	1.0541502271191
	260	7.57474365129779	1.0513220886705634
	260	7.5931276381487836	1.0483778177542415
	260	7.611511624999801	1.0453269505655185
	260	7.629895611850797	1.0421793660468501
	260	7.6482795987018175	1.038945236145456
	260	7.666663585552806	1.0356349968885803
	260	7.685047572403798	1.0322593271356515
	260	7.703431559254833	1.0288291163494903
	260	7.721815546105816	1.0253554038679262
	260	7.740199532956818	1.0218492799027086
	260	7.758583519807843	1.0183217509437292
	260	7.77696750665884	1.0147835860595016
	260	7.795351493509827	1.0112451717592925
	260	7.813735480360836	1.0077164079674263
	260	7.832119467211856	1.00420667395572
	260	7.8505034540628555	1.0007248805848052
	260	7.868887440913859	0.997279606096375
	260	7.8872714277648726	0.9938792912173395
	260	7.905655414615884	0.9905324508893557
	260	7.924039401466866	0.9872478497836753
	260	7.94242338831786	0.984034590590953
	260	7.9608073751689	0.9809020788449819
	260	7.979191362019883	0.9778598534159936
	260	7.997575348870892	0.9749173024472415
	260	8.015959335721908	0.9720833131682675
	260	8.034343322572907	0.9693659233080132
	260	8.052727309423908	0.9667720461562677
	260	8.071111296274905	0.9643073285165351
	260	8.089495283125922	0.9619761729584478
	260	8.107879269976923	0.9597819190294794
	260	8.126263256827922	0.9577271411987645
	260	8.144647243678921	0.9558139935519545
	260	8.163031230529947	0.9540445199797157
	260	8.181415217380934	0.952420857189258
	260	8.199799204231953	0.9509452846851155
	260	8.218183191082954	0.9496201145087173
	260	8.236567177933939	0.9484474543648762
	260	8.254951164784968	0.9474289103955922
	260	8.273335151635965	0.9465653118420845
	260	8.291719138486965	0.9458565349306924
	260	8.310103125337971	0.9453014786624905
	260	8.328487112188993	0.9448982070169579
	260	8.346871099039975	0.9446442301030429
	260	8.365255085890986	0.9445368616299923
	260	8.383639072741989	0.9445735704904052
	260	8.402023059593002	0.9447522449131928
	260	8.420407046444003	0.9450713080050759
	260	8.438791033294997	0.9455296580866219
	260	8.457175020146028	0.9461264472302248
	260	8.475559006997013	0.9468607470556899
	260	8.493942993848004	0.9477311739327385
	260	8.512326980699024	0.9487355516112188
	260	8.530710967550025	0.9498706777349292
	260	8.549094954401042	0.9511322356306898
	260	8.567478941252041	0.952514860939937
	260	8.585862928103055	0.9540123416801691
	260	8.60424691495405	0.9556179067117304
	260	8.62263090180507	0.957324545359188
	260	8.64101488865605	0.9591253010251415
	260	8.659398875507062	0.9610134921821852
	260	8.677782862358088	0.9629828314618089
	260	8.696166849209064	0.9650274334256315
	260	8.714550836060099	0.9671417202756233
	260	8.732934822911087	0.9693202496916034
	260	8.7513188097621	0.9715574989365772
	260	8.769702796613085	0.9738476440938612
	260	8.788086783464083	0.9761843730360967
	260	8.806470770315114	0.9785607658039486
	260	8.82485475716611	0.9809692667932346
	260	8.843238744017112	0.9834017599961086
	260	8.861622730868117	0.9858497425687925
	260	8.880006717719127	0.9883045751572981
	260	8.898390704570108	0.9907577725625792
	260	8.916774691421129	0.9932012887882106
	260	8.935158678272135	0.995627749216285
	260	8.953542665123138	0.9980305911167321
	260	8.971926651974158	1.0004040911867127
	260	8.990310638825141	1.002743282095701
	260	9.008694625676167	1.0050437838029493
	260	9.027078612527143	1.0073015936402256
	260	9.045462599378151	1.0095128866161025
	260	9.063846586229172	1.0116738714278342
	260	9.082230573080157	1.0137807291955294
	260	9.10061455993118	1.01582963559182
	260	9.118998546782182	1.0178168401280587
	260	9.137382533633193	1.019738756899341
	260	9.155766520484203	1.0215920154890732
	260	9.17415050733521	1.0233734317167005
	260	9.192534494186203	1.0250798834156738
	260	9.210918481037192	1.0267081098385429
	260	9.22930246788822	1.0282544850606536
	260	9.247686454739211	1.0297148360364492
	260	9.266070441590225	1.0310843774667506
	260	9.284454428441228	1.0323578159633484
	260	9.302838415292237	1.033529638671679
	260	9.321222402143242	1.0345945553521405
	260	9.339606388994227	1.0355480198586529
	260	9.357990375845255	1.036386728855069
	260	9.37637436269625	1.0371089909687203
	260	9.394758349547256	1.0377148810214964
	260	9.413142336398263	1.0382061373150622
	260	9.431526323249273	1.0385858150865561
	260	9.44991031010026	1.0388577627530138
	260	9.46829429695126	1.0390260261520157
	260	9.48667828380228	1.0390943000719792
	260	9.505062270653287	1.0390655325887528
	260	9.52344625750429	1.0389417498312215
	260	9.541830244355292	1.0387241166014949
	260	9.560214231206304	1.0384131950047153
	260	9.578598218057298	1.0380093220205937
	260	9.596982204908292	1.0375130073592398
	260	9.615366191759309	1.0369252586431168
	260	9.633750178610304	1.0362477689302871
	260	9.652134165461318	1.0354829432284798
	260	9.670518152312322	1.0346337842642979
	260	9.688902139163343	1.033703691870889
	260	9.707286126014342	1.0326962466824607
	260	9.72567011286534	1.0316150443902588
	260	9.744054099716342	1.0304636244113463
	260	9.762438086567354	1.0292455039207216
	260	9.780822073418348	1.027964294643849
	260	9.799206060269348	1.0266238549937092
	260	9.817590047120369	1.0252284204670692
	260	9.835974033971366	1.0237826625346158
	260	9.854358020822373	1.0222916476342554
	260	9.872742007673377	1.0207606966907385
	260	9.891125994524383	1.019195173578655
	260	9.90950998137539	1.0176002505672943
	260	9.927893968226384	1.0159807051854497
	260	9.946277955077402	1.014340795096159
	260	9.964661941928401	1.0126842382721255
	260	9.983045928779415	1.0110143005997876
	260	10.001429915630418	1.0093339686921026
	260	10.019813902481406	1.0076461680820936
	260	10.03819788933241	1.005953979797628
	260	10.056581876183422	1.0042608123132772
	260	10.074965863034418	1.0025704989285786
	260	10.093349849885422	1.0008873086510512
	260	10.111733836736457	0.9992158768970724
	260	10.130117823587437	0.9975610766145335
	260	10.148501810438438	0.9959278582157252
	260	10.166885797289453	0.9943210874188512
	260	10.185269784140452	0.9927454049677911
	260	10.203653770991455	0.9912051236266206
	260	10.222037757842466	0.9897041685284601
	260	10.240421744693476	0.9882460591226702
	260	10.258805731544488	0.9868339258610631
	260	10.277189718395492	0.985470552552397
	260	10.295573705246483	0.9841584352954591
	260	10.313957692097492	0.9828998499636936
	260	10.332341678948506	0.9816969213212
	260	10.350725665799489	0.9805516873971721
	260	10.369109652650513	0.9794661527029765
	260	10.387493639501505	0.9784423236957659
	260	10.405877626352527	0.9774822202578466
	260	10.424261613203523	0.9765878584783292
	260	10.442645600054508	0.9757612029713808
	260	10.461029586905536	0.9750040911719887
	260	10.479413573756517	0.9743181369198477
	260	10.497797560607527	0.9737046253002153
	260	10.516181547458553	0.9731644142064767
	260	10.534565534309557	0.972697859594802
	260	10.552949521160546	0.9723047803632313
	260	10.571333508011561	0.9719844750166742
	260	10.58971749486257	0.9717357959893616
	260	10.608101481713543	0.971557279306279
	260	10.626485468564589	0.971447318175378
	260	10.644869455415572	0.9714043604330854
	260	10.663253442266576	0.9714271030336868
	260	10.681637429117597	0.9715146534854614
	260	10.700021415968585	0.9716666294996815
	260	10.718405402819586	0.9718831747068506
	260	10.7367893896706	0.9721648797550771
	260	10.7551733765216	0.9725126130067644
	260	10.773557363372593	0.9729272809666832
	260	10.79194135022362	0.973409552453242
	260	10.810325337074623	0.9739595892950589
	260	10.82870932392564	0.9745768276453045
	260	10.847093310776616	0.9752598468995803
	260	10.86547729762763	0.9760063485271561
	260	10.883861284478641	0.9768132475253312
	260	10.902245271329628	0.9776768586439747
	260	10.920629258180648	0.9785931424047501
	260	10.939013245031665	0.9795579660379413
	260	10.95739723188264	0.9805673339641638
	260	10.975781218733669	0.9816175513428153
	260	10.994165205584675	0.9827053002323327
	260	11.012549192435667	0.9838276271074602
	260	11.030933179286663	0.9849818582379106
	260	11.049317166137689	0.9861654716845881
	260	11.067701152988684	0.9873759589660089
	260	11.086085139839694	0.9886107055673269
	260	11.104469126690708	0.9898669093799
	260	11.122853113541675	0.991141543370903
	260	11.141237100392708	0.9924313572184736
	260	11.159621087243732	0.9937329054652629
	260	11.178005074094703	0.9950425883986145
	260	11.19638906094572	0.9963566957453798
	260	11.214773047796713	0.9976714499967883
	260	11.233157034647721	0.9989830524982645
	260	11.25154102149874	1.000287738393758
	260	11.269925008349738	1.0015818445279554
	260	11.288308995200733	1.002861887909781
	260	11.306692982051748	1.0041246436929225
	260	11.325076968902751	1.005367204385154
	260	11.343460955753766	1.0065869996718715
	260	11.361844942604755	1.007781761008538
	260	11.380228929455765	1.0089494269023545
	260	11.398612916306778	1.0100880009477615
	260	11.416996903157786	1.0111953906590152
	260	11.435380890008783	1.0122692657749994
	260	11.453764876859784	1.0133069758036324
	260	11.47214886371078	1.0143055563780043
	260	11.490532850561786	1.01526183402627
	260	11.508916837412826	1.0161726138511336
	260	11.527300824263783	1.0170349110260164
	260	11.545684811114793	1.0178461717989502
	260	11.564068797965819	1.0186044278964386
	260	11.5824527848168	1.0193083414580337
	260	11.600836771667817	1.0199571233915212
	260	11.619220758518834	1.0205503401184395
	260	11.637604745369808	1.0210876537404365
	260	11.65598873222084	1.0215685604562412
	260	11.674372719071853	1.0219921957634095
	260	11.69275670592285	1.0223572608888087
	260	11.71114069277383	1.0226620960654795
	260	11.729524679624856	1.0229048898402635
	260	11.747908666475858	1.0230839789167383
	260	11.766292653326884	1.0231981692054395
	260	11.784676640177858	1.0232470021248687
	260	11.803060627028852	1.0232309026429312
	260	11.82144461387988	1.0231511739162868
	260	11.83982860073089	1.0230098403320629
	260	11.858212587581896	1.022809376726131
	260	11.876596574432897	1.0225523873461024
	260	11.894980561283882	1.0222413073596721
	260	11.913364548134911	1.0218781904714669
	260	11.931748534985932	1.021464621498283
	260	11.950132521836892	1.0210017595487757
	260	11.968516508687925	1.0204904847612555
	260	11.986900495538926	1.0199315979176364
	260	12.005284482389927	1.019326013478877
	260	12.023668469240947	1.0186748942726305
	260	12.042052456091923	1.0179796973106567
	260	12.060436442942915	1.017242128582972
	260	12.078820429793941	1.0164640320652631
	260	12.09720441664495	1.0156472570812516
	260	12.115588403495957	1.0147935536864
	260	12.133972390346958	1.013904536817838
	260	12.152356377197965	1.0129817394840528
	260	12.170740364048958	1.0120267491596129
	260	12.1891243509	1.0110413970187813
	260	12.207508337750978	1.0100279532171845
	260	12.225892324601961	1.0089892772583158
	260	12.244276311452996	1.007928881346
	260	12.262660298303995	1.0068508839192563
	260	12.281044285155001	1.0057598551621023
	260	12.299428272005992	1.0046605799943495
	260	12.317812258856991	1.003557781287768
	260	12.336196245708017	1.0024558531773184
	260	12.354580232558991	1.001358650415828
	260	12.372964219410026	1.000269366509346
	260	12.391348206261016	0.9991905146169161
	260	12.409732193112022	0.9981240055079642
	260	12.428116179963046	0.9970713004866768
	260	12.446500166814076	0.9960336070259252
	260	12.464884153665029	0.9950120819847826
	260	12.483268140516058	0.9940080110139603
	260	12.501652127367059	0.9930229411047694
	260	12.520036114218064	0.9920587536960616
	260	12.538420101069073	0.9911176760081668
	260	12.556804087920062	0.9902022367263967
	260	12.575188074771074	0.9893151781086669
	260	12.59357206162209	0.9884593400935944
	260	12.611956048473084	0.9876375334861074
	260	12.630340035324064	0.986852419253655
	260	12.648724022175077	0.9861064095740955
	260	12.667108009026077	0.9854016034311525
	260	12.6854919958771	0.9847397650290974
	260	12.70387598272812	0.9841223470645822
	260	12.722259969579117	0.9835505534154784
	260	12.740643956430091	0.9830254281821481
	260	12.75902794328113	0.9825479518561032
	260	12.77741193013212	0.9821191224373602
	260	12.79579591698313	0.9817400009113989
	260	12.81417990383414	0.9814117070307776
	260	12.832563890685147	0.9811353619620914
	260	12.850947877536154	0.9809119869426939
	260	12.869331864387146	0.9807423786847518
	260	12.887715851238156	0.98062698978194
	260	12.906099838089151	0.9805658434598052
	260	12.924483824940136	0.9805585057789468
	260	12.94286781179117	0.9806041258381429
	260	12.961251798642186	0.9807015384005942
	260	12.979635785493173	0.9808494076266403
	260	12.998019772344174	0.9810463793811816
	260	13.016403759195214	0.981291206114211
	260	13.034787746046181	0.981582813951292
	260	13.053171732897198	0.9819202953937208
	260	13.071555719748204	0.9823028297119817
	260	13.089939706599178	0.9827295520393525
	260	13.10832369345022	0.9831994063605091
	260	13.12670768030122	0.9837110230986649
	260	13.145091667152206	0.9842626570255293
	260	13.163475654003225	0.98485220665132
	260	13.18185964085421	0.9854773155695801
	260	13.200243627705245	0.986135534642869
	260	13.218627614556226	0.9868245070346658
	260	13.237011601407241	0.9875421304595685
	260	13.255395588258256	0.9882866548692857
	260	13.273779575109263	0.9890566883971134
	260	13.292163561960265	0.9898511062107098
	260	13.310547548811254	0.9906688805055778
	260	13.328931535662255	0.9915088692296412
	260	13.347315522513252	0.9923696113393832
	260	13.365699509364285	0.993249174881479
	260	13.384083496215268	0.9941450914323272
	260	13.402467483066284	0.9950543897696782
	260	13.420851469917295	0.9959737184418958
	260	13.439235456768298	0.9968995270414508
	260	13.457619443619297	0.9978282643642679
	260	13.476003430470318	0.9987565508404594
	260	13.494387417321278	0.9996812923263722
	260	13.512771404172303	1.0005997194755527
	260	13.531155391023342	1.0015093565525262
	260	13.549539377874336	1.0024079403873627
	260	13.567923364725335	1.003293319915851
	260	13.586307351576348	1.0041633673331527
	260	13.60469133842732	1.0050159239199343
	260	13.62307532527835	1.0058487900867612
	260	13.641459312129362	1.006659754555699
	260	13.659843298980348	1.0074466463520064
	260	13.678227285831351	1.0082073886288503
	260	13.696611272682365	1.0089400363009975
	260	13.714995259533385	1.0096427885690982
	260	13.733379246384374	1.010313979269818
	260	13.751763233235348	1.0109520583261935
	260	13.770147220086368	1.0115555826369156
	260	13.788531206937382	1.012123232486229
	260	13.806915193788381	1.0126538603388044
	260	13.825299180639396	1.0131465654338754
	260	13.843683167490402	1.013600774227287
	260	13.8620671543414	1.0140162980637821
	260	13.880451141192433	1.0143933389759174
	260	13.898835128043407	1.0147324234040138
	260	13.917219114894394	1.0150342603322866
	260	13.935603101745428	1.015299540774177
	260	13.953987088596426	1.0155287142099585
	260	13.97237107544743	1.0157217890483556
	260	13.990755062298451	1.015878204642564
	260	14.00913904914943	1.01599681081078
	260	14.027523036000431	1.0160759693589088
	260	14.045907022851448	1.0161137656825303
	260	14.064291009702453	1.0161082935531642
	260	14.082674996553454	1.016057958931211
	260	14.101058983404467	1.0159617435413055
	260	14.119442970255486	1.0158193774304074
	260	14.137826957106487	1.0156313898238285
	260	14.1562109439575	1.0153990344029205
	260	14.174594930808462	1.0151241121098187
	260	14.192978917659483	1.0148087352541664
	260	14.211362904510471	1.0144550862918895
	260	14.2297468913615	1.014065221317678
	260	14.248130878212503	1.0136409535247477
	260	14.26651486506349	1.0131838299324616
	260	14.284898851914525	1.0126951914713582
	260	14.303282838765535	1.0121762879571192
	260	14.321666825616495	1.0116284099389434
	260	14.340050812467528	1.0110530005968819
	260	14.358434799318545	1.0104517215423716
	260	14.376818786169522	1.009826462820731
	260	14.395202773020566	1.0091793045628468
	260	14.413586759871569	1.0085124506580994
	260	14.43197074672253	1.0078281601024512
	260	14.450354733573565	1.0071286983057877
	260	14.468738720424573	1.0064163202145031
	260	14.487122707275555	1.0056932832629324
	260	14.505506694126566	1.004961875482258
	260	14.523890680977567	1.0042244367055295
	260	14.542274667828575	1.0034833512012666
	260	14.56065865467961	1.0027409983604074
	260	14.579042641530583	1.0019996619524438
	260	14.597426628381564	1.001261413891826
	260	14.615810615232594	1.0005280007369195
	260	14.634194602083605	0.9998007663182473
	260	14.652578588934599	0.9990806398542913
	260	14.670962575785628	0.9983682060496595
	260	14.68934656263661	0.9976638548291373
	260	14.707730549487641	0.9969679881479047
	260	14.726114536338624	0.9962812449213099
	260	14.74449852318962	0.9956046969641207
	260	14.762882510040646	0.9949399714253565
	260	14.781266496891599	0.9942892684578074
	260	14.799650483742647	0.9936552640531905
	260	14.818034470593682	0.9930409123890017
	260	14.83641845744464	0.9924491840803052
	260	14.854802444295643	0.9918827912756654
	260	14.873186431146681	0.9913439541277838
	260	14.891570417997656	0.9908342548489781
	260	14.909954404848667	0.9903546070930727
	260	14.928338391699691	0.9899053438627279
	260	14.946722378550657	0.9894864019697971
	260	14.965106365401699	0.9890975608493231
	260	14.98349035225273	0.9887386826901878
	260	15.001874339103676	0.9884099017251493
	260	15.02025832595471	0.9881117228291312
	260	15.038642312805687	0.9878450104836385
	260	15.057026299656718	0.9876108739678768
	260	15.075410286507722	0.9874104777960931
	260	15.093794273358697	0.9872448228011003
	260	15.112178260209728	0.9871145492696624
	260	15.130562247060732	0.987019807898651
	260	15.148946233911735	0.9869602283993824
	260	15.167330220762768	0.9869349929729202
	260	15.185714207613737	0.986942997744941
	260	15.204098194464729	0.9869830650606723
	260	15.222482181315769	0.9870541578829299
	260	15.24086616816678	0.9871555470592989
	260	15.25925015501775	0.9872868930284802
	260	15.277634141868768	0.9874482231329967
	260	15.296018128719771	0.9876398095757778
	260	15.314402115570767	0.9878619756839316
	260	15.332786102421787	0.9881148742895145
	260	15.35117008927276	0.988398287982904
	260	15.369554076123759	0.9887114954172525
	260	15.387938062974834	0.9890532321428475
	260	15.40632204982579	0.9894217524224923
	260	15.424706036676795	0.9898149754019187
	260	15.44309002352783	0.9902306803678089
	260	15.461474010378797	0.9906667059784678
	260	15.479857997229809	0.9911211094717152
	260	15.498241984080853	0.9915922534128773
	260	15.516625970931818	0.9920788064718967
	260	15.535009957782824	0.9925796661932159
	260	15.553393944633854	0.9930938304039938
	260	15.57177793148486	0.9936202552769124
	260	15.59016191833586	0.9941577395418204
	260	15.608545905186821	0.994704865883779
	260	15.626929892037856	0.9952600146115408
	260	15.645313878888876	0.9958214454575807
	260	15.663697865739872	0.996387425767538
	260	15.682081852590873	0.9969563716470864
	260	15.70046583944188	0.9975269655018006
	260	15.718849826292864	0.9980982192418734
	260	15.73723381314392	0.9986694654261539
	260	15.755617799994898	0.9992402753572128
	260	15.774001786845886	0.9998103195122462
	260	15.792385773696893	1.0003791979975392
	260	15.810769760547908	1.0009462745032593
	260	15.829153747398896	1.0015105457931501
	260	15.847537734249931	1.0020705710724933
	260	15.865921721100912	1.0026244738624244
	260	15.884305707951881	1.0031700160259205
	260	15.902689694802941	1.0037047318952999
	260	15.92107368165394	1.0042261018496974
	260	15.939457668504911	1.0047317400115507
	260	15.957841655355944	1.0052195699159627
	260	15.976225642206936	1.005687964435763
	260	15.994609629057953	1.0061358311236204
	260	16.01299361590898	1.006562630784137
	260	16.031377602759953	1.0069683250443027
	260	16.04976158961094	1.007353257565818
	260	16.068145576461994	1.0077179827900984
	260	16.08652956331298	1.0080630647854731
	260	16.104913550163978	1.0083888754806498
	260	16.12329753701499	1.00869542466025
	260	16.141681523865994	1.0089822520798708
	260	16.160065510717008	1.0092484041707308
	260	16.178449497567975	1.0094925045052607
	260	16.196833484418995	1.009712910379129
	260	16.215217471270016	1.0099079306764582
	260	16.233601458120976	1.0100760664080508
	260	16.251985444972032	1.0102162284618872
	260	16.270369431823053	1.0103278894498442
	260	16.288753418674013	1.01041113834343
	260	16.307137405525033	1.0104666258481971
	260	16.32552139237606	1.0104954111825357
	260	16.343905379227046	1.0104987420151557
	260	16.362289366078038	1.0104778138218393
	260	16.380673352929072	1.0104335592904754
	260	16.39905733978003	1.010366511433118
	260	16.417441326631078	1.0102767672808
	260	16.435825313482074	1.0101640563618461
	260	16.454209300333062	1.010027894952814
	260	16.47259328718406	1.0098677887929286
	260	16.490977274035096	1.00968343774898
	260	16.50936126088608	1.0094748976963117
	260	16.527745247737105	1.0092426668193115
	260	16.546129234588076	1.0089876823835826
	260	16.564513221439093	1.008711235015776
	260	16.582897208290124	1.0084148255925918
	260	16.601281195141105	1.0081000009209649
	260	16.619665181992126	1.0077682063504088
	260	16.6380491688431	1.0074206864901531
	260	16.656433155694103	1.0070584516169911
	260	16.67481714254515	1.0066823108499716
	260	16.69320112939612	1.0062929578025486
	260	16.71158511624714	1.005891083627693
	260	16.729969103098135	1.0054774881787298
	260	16.74835308994914	1.005053162725888
	260	16.766737076800172	1.0046193260070788
	260	16.785121063651154	1.0041774069600906
	260	16.80350505050213	1.003728979474344
	260	16.821889037353152	1.0032756643669642
	260	16.840273024204205	1.002819019751377
	260	16.858657011055165	1.0023604422609653
	260	16.87704099790616	1.0019010984436838
	260	16.8954249847572	1.0014418990609617
	260	16.91380897160814	1.00098352047335
	260	16.932192958459186	1.000526468390845
	260	16.950576945310225	1.0000711715133779
	260	16.968960932161202	0.9996180872085392
	260	16.987344919012195	0.9991677991942389
	260	17.005728905863215	0.9987210885683183
	260	17.02411289271426	0.9982789642849225
	260	17.042496879565217	0.9978426466010424
	260	17.060880866416205	0.9974135058796606
	260	17.07926485326723	0.9969929678389023
	260	17.09764884011825	0.996582403159344
	260	17.116032826969246	0.9961830228048857
	260	17.13441681382026	0.9957957995651896
	260	17.152800800671233	0.995421431155556
	260	17.171184787522265	0.9950603516664361
	260	17.189568774373278	0.994712788045886
	260	17.207952761224256	0.994378848903082
	260	17.226336748075262	0.9940586264439213
	260	17.244720734926258	0.9937522903443394
	260	17.26310472177726	0.9934601552981654
	260	17.28148870862829	0.9931827110570793
	260	17.299872695479298	0.9929206131506966
	260	17.318256682330286	0.992674641689613
	260	17.336640669181268	0.9924456423478222
	260	17.355024656032327	0.9922344661623388
	260	17.37340864288332	0.9920419227294459
	260	17.391792629734294	0.991868755561828
	260	17.41017661658531	0.9917156406618304
	260	17.428560603436342	0.9915832020777543
	260	17.446944590287348	0.9914720334166186
	260	17.46532857713833	0.9913827132162024
	260	17.48371256398933	0.9913158047820307
	260	17.50209655084032	0.991271836483116
	260	17.52048053769134	0.9912512647387671
	260	17.538864524542362	0.9912544270470504
	260	17.55724851139335	0.9912814949289792
	260	17.575632498244335	0.9913324360583768
	260	17.59401648509539	0.991406991643923
	260	17.612400471946366	0.99150467067777
	260	17.630784458797358	0.9916247586283786
	260	17.649168445648392	0.9917663359106748
	260	17.667552432499342	0.9919283016201255
	260	17.685936419350384	0.9921094002040923
	260	17.70432040620141	0.9923082517823395
	260	17.722704393052418	0.9925233891766229
	260	17.741088379903392	0.9927533050600781
	260	17.759472366754384	0.992996510447434
	260	17.777856353605443	0.9932516015015191
	260	17.796240340456407	0.9935173267402021
	260	17.81462432730743	0.993792643074304
	260	17.833008314158427	0.9940767483914227
	260	17.851392301009437	0.9943690814962617
	260	17.869776287860454	0.9946692867700816
	260	17.88816027471143	0.9949771493287348
	260	17.906544261562427	0.9952925143295172
	260	17.92492824841344	0.9956152088956413
	260	17.94331223526447	0.9959449851056841
	260	17.96169622211546	0.9962814971997503
	260	17.98008020896646	0.9966243167465226
	260	17.99846419581747	0.9969729785027114
	260	18.016848182668447	0.9973270402397295
	260	18.03523216951948	0.9976861347954079
	260	18.053616156370502	0.9980499937467834
	260	18.07200014322151	0.9984184293695969
	260	18.09038413007245	0.998791273123539
	260	18.10876811692351	0.9991682816263455
	260	18.12715210377454	0.9995490313644938
	260	18.14553609062547	0.9999328282453618
	260	18.163920077476522	1.0003186560183652
	260	18.18230406432751	1.0007051790089916
	260	18.20068805117851	1.0010908017742413
	260	18.219072038029523	1.0014737746405704
	260	18.237456024880537	1.001852323270027
	260	18.25584001173151	1.0022247752356899
	260	18.27422399858254	1.00258965829229
	260	18.29260798543358	1.002945752923415
	260	18.310991972284537	1.0032920935107235
	260	18.32937595913554	1.0036279248535418
	260	18.34775994598653	1.0039526305403443
	260	18.36614393283756	1.004265654525
	260	18.384527919688566	1.0045664363750426
	260	18.402911906539565	1.004854374830163
	260	18.421295893390564	1.005128825577306
	260	18.439679880241577	1.005389130106739
	260	18.45806386709258	1.005634665510334
	260	18.47644785394362	1.005864901579023
	260	18.494831840794586	1.006079451813341
	260	18.513215827645578	1.006278108138957
	260	18.53159981449664	1.006460853707997
	260	18.54998380134763	1.006627852583773
	260	18.568367788198607	1.0067794182418017
	260	18.58675177504963	1.0069159643496186
	260	18.60513576190059	1.0070379416580968
	260	18.623519748751647	1.0071457649503253
	260	18.641903735602646	1.0072397347306334
	260	18.660287722453624	1.0073199600990137
	260	18.67867170930466	1.0073862917199545
	260	18.697055696155676	1.007438275960084
	260	18.715439683006633	1.0074751418117782
	260	18.733823669857653	1.0074958300168162
	260	18.75220765670867	1.0074990684463445
	260	18.770591643559627	1.0074834898935545
	260	18.78897563041069	1.0074477796005368
	260	18.807359617261692	1.0073908322895038
	260	18.82574360411267	1.0073118943984545
	260	18.84412759096366	1.0072106681171349
	260	18.862511577814708	1.0070873599293708
	260	18.880895564665714	1.0069426665273071
	260	18.89927955151669	1.0067777028408817
	260	18.917663538367687	1.006593887639243
	260	18.936047525218694	1.0063928090824057
	260	18.95443151206974	1.0061760941145041
	260	18.972815498920735	1.00594530156206
	260	18.991199485771745	1.0057018506203448
	260	19.009583472622722	1.0054469865724198
	260	19.027967459473704	1.005181776939356
	260	19.046351446324767	1.004907126156453
	260	19.064735433175734	1.0046237964573401
	260	19.08311942002675	1.0043324265421825
	260	19.101503406877743	1.0040335460400223
	260	19.119887393728717	1.0037275901790026
	260	19.138271380579774	1.0034149229205025
	260	19.156655367430773	1.0030958764405689
	260	19.17503935428174	1.0027708100522637
	260	19.19342334113276	1.0024401838290358
	260	19.21180732798379	1.0021046338833297
	260	19.230191314834794	1.0017650304700323
	260	19.248575301685793	1.0014224992909349
	260	19.266959288536803	1.0010783916878616
	260	19.285343275387792	1.0007342001276662
	260	19.303727262238827	1.0003914290555194
	260	19.322111249089808	1.0000514442301343
	260	19.340495235940814	0.9997153322879786
	260	19.35887922279181	0.9993838036506479
	260	19.37726320964285	0.9990571649102529
	260	19.395647196493833	0.998735372621616
	260	19.41403118334482	0.9984181621383672
	260	19.432415170195846	0.9981052271700558
	260	19.450799157046816	0.9977964126797215
	260	19.469183143897872	0.9974918791021872
	260	19.487567130748847	0.9971922011421674
	260	19.505951117599857	0.9968983786327494
	260	19.524335104450838	0.9966117568333445
	260	19.542719091301826	0.9963338743515314
	260	19.561103078152904	0.996066273501286
	260	19.579487065003896	0.9958103162530759
	260	19.59787105185488	0.9955670469097889
	260	19.616255038705848	0.9953371307479825
	260	19.634639025556904	0.9951208790464269
	260	19.653023012407893	0.9949183498531624
	260	19.671406999258902	0.9947294957308227
	260	19.689790986109916	0.9945543190096167
	260	19.708174972960908	0.9943929943255785
	260	19.726558959811918	0.9942459274712167
	260	19.744942946662896	0.9941137363762023
	260	19.763326933513902	0.9939971600496373
	260	19.781710920364922	0.993896919489971
	260	19.800094907215954	0.9938135663842573
	260	19.81847889406695	0.9937473580350662
	260	19.836862880917938	0.9936981899028835
	260	19.855246867768923	0.9936656024173186
	260	19.87363085461993	0.9936488601758355
	260	19.892014841470974	0.9936470840715389
	260	19.910398828321952	0.9936594046683916
	260	19.928782815172955	0.9936851011888197
	260	19.947166802023965	0.9937236955158887
	260	19.96555078887492	0.9937749830334467
	260	19.98393477572602	0.9938389984779907
	260	20.002318762576998	0.9939159309013179
	260	20.020702749427997	0.9940060132567798
	260	20.039086736278996	0.9941094162719596
	260	20.05747072313	0.9942261724280106
	260	20.075854709980987	0.9943561454570211
	260	20.094238696832022	0.9944990469264274
	260	20.112622683683007	0.9946544881446843
	260	20.131006670534	0.9948220464493492
	260	20.14939065738505	0.995001322302682
	260	20.167774644236026	0.9951919679997956
	260	20.186158631087046	0.995393678688846
	260	20.204542617938053	0.9956061487964845
	260	20.222926604789052	0.9958290081910599
	260	20.241310591640023	0.9960617592452022
	260	20.259694578491054	0.9963037364279999
	260	20.278078565342057	0.996554104046367
	260	20.296462552193066	0.996811896987485
	260	20.314846539044083	0.9970760968458415
	260	20.333230525895083	0.9973457251725926
	260	20.35161451274606	0.9976199297670812
	260	20.369998499597052	0.9978980406033428
	260	20.388382486448087	0.9981795790289166
	260	20.406766473299115	0.9984642154448815
	260	20.42515046015007	0.9987516837321427
	260	20.443534447001078	0.9990416718275534
	260	20.461918433852066	0.9993337142255503
	260	20.4803024207031	0.9996271122250364
	260	20.498686407554143	0.999920901548336
	260	20.517070394405128	1.000213876184104
	260	20.535454381256123	1.0005046646735891
	260	20.5538383681071	1.0007918436159187
	260	20.572222354958114	1.0010740654979644
	260	20.590606341809128	1.0013501755723937
	260	20.608990328660163	1.0016192955740644
	260	20.627374315511126	1.0018808594747086
	260	20.64575830236216	1.002134596260758
	260	20.664142289213142	1.0023804646247592
	260	20.682526276064134	1.0026185525200544
	260	20.700910262915155	1.0028489594782983
	260	20.719294249766186	1.0030716810355957
	260	20.73767823661722	1.003286512936486
	260	20.756062223468156	1.0034929888599915
	260	20.774446210319187	1.0036903602549752
	260	20.792830197170172	1.0038776213461544
	260	20.811214184021175	1.0040535770340784
	260	20.829598170872234	1.0042169465302986
	260	20.84798215772323	1.0043664912692536
	260	20.866366144574208	1.0045011520968339
	260	20.884750131425207	1.0046201783138267
	260	20.903134118276217	1.0047232304056517
	260	20.921518105127216	1.0048104398266329
	260	20.93990209197823	1.0048824134413368
	260	20.958286078829254	1.004940177109624
	260	20.97667006568021	1.0049850617483485
	260	20.995054052531238	1.0050185446799944
	260	21.013438039382258	1.0050420674172855
	260	21.031822026233264	1.00505685640726
	260	21.05020601308422	1.0050637742482331
	260	21.06858999993525	1.0050632248985858
	260	21.086973986786283	1.0050551278752202
	260	21.105357973637258	1.0050389648875564
	260	21.123741960488278	1.0050138900117658
	260	21.142125947339274	1.0049788838668372
	260	21.160509934190298	1.0049329254612214
	260	21.178893921041265	1.0048751537397869
	260	21.197277907892293	1.0048049945259252
	260	21.215661894743292	1.0047222365005415
	260	21.234045881594295	1.0046270501679246
	260	21.252429868445326	1.004519954100659
	260	21.270813855296257	1.0044017409744432
	260	21.289197842147324	1.0042733805212927
	260	21.307581828998316	1.00413591705982
	260	21.325965815849322	1.003990376247138
	260	21.344349802700364	1.0038376904787765
	260	21.362733789551324	1.0036786466493168
	260	21.3811177764023	1.0035138553554919
	260	21.39950176325332	1.0033437380950398
	260	21.417885750104368	1.0031685288080605
	260	21.436269736955374	1.0029882876478913
	260	21.454653723806395	1.0028029270261458
	260	21.473037710657344	1.002612251468126
	260	21.491421697508354	1.0024160126398223
	260	21.509805684359357	1.0022139786940498
	260	21.52818967121039	1.0020060132387314
	260	21.5465736580614	1.0017921548527817
	260	21.56495764491241	1.0015726846440514
	260	21.58334163176339	1.0013481682783076
	260	21.60172561861439	1.0011194611143814
	260	21.620109605465395	1.0008876706201975
	260	21.63849359231641	1.0006540782247284
	260	21.656877579167407	1.0004200314881717
	260	21.67526156601845	1.000186824841191
	260	21.693645552869434	0.9999555911671802
	260	21.712029539720405	0.999727225848776
	260	21.730413526571393	0.9995023592965637
	260	21.748797513422428	0.9992813843547851
	260	21.767181500273445	0.999064533317838
	260	21.785565487124437	0.998851988195445
	260	21.80394947397546	0.9986439999454402
	260	21.82233346082642	0.9984409896309692
	260	21.840717447677463	0.9982436076890865
	260	21.859101434528483	0.9980527361663324
	260	21.877485421379482	0.9978694310305063
	260	21.89586940823045	0.997694814767996
	260	21.914253395081467	0.9975299404409834
	260	21.932637381932462	0.9973756546974962
	260	21.951021368783493	0.9972324874683139
	260	21.969405355634482	0.9971005902441149
	260	21.987789342485502	0.996979734326846
	260	22.006173329336523	0.9968693677866115
	260	22.02455731618751	0.9967687179808681
	260	22.042941303038507	0.9966769180883893
	260	22.061325289889513	0.9965931329405905
	260	22.07970927674051	0.9965166619360352
	260	22.09809326359151	0.9964470040475831
	260	22.116477250442525	0.9963838798197369
	260	22.134861237293542	0.9963272152080043
	260	22.15324522414455	0.996277099675918
	260	22.171629210995533	0.9962337344476544
	260	22.19001319784655	0.9961973856939246
	260	22.20839718469753	0.9961683524364475
	260	22.226781171548527	0.9961469518217049
	260	22.24516515839959	0.9961335173562661
	260	22.263549145250593	0.9961284007962231
	260	22.281933132101564	0.99613196702088
	260	22.300317118952606	0.9961445737110467
	260	22.318701105803562	0.9961665331871936
	260	22.337085092654554	0.9961980606588875
	260	22.355469079505607	0.9962392193167168
	260	22.373853066356638	0.9962898762673955
	260	22.392237053207598	0.996349683081402
	260	22.410621040058537	0.9964180905244802
	260	22.429005026909618	0.9964943997846587
	260	22.447389013760603	0.9965778439246931
	260	22.465773000611613	0.9966676855123568
	260	22.48415698746264	0.9967633113816962
	260	22.502540974313632	0.9968643045884227
	260	22.520924961164607	0.9969704772096574
	260	22.5393089480156	0.9970818550258029
	260	22.55769293486663	0.9971986147611429
	260	22.576076921717636	0.9973209843937928
	260	22.59446090856867	0.9974491249818574
	260	22.61284489541968	0.9975830168162227
	260	22.631228882270637	0.9977223725899975
	260	22.649612869121643	0.9978665956855799
	260	22.667996855972664	0.9980147935296694
	260	22.6863808428237	0.9981658458396351
	260	22.70476482967472	0.9983185174131655
	260	22.72314881652566	0.9984715967975266
	260	22.741532803376664	0.9986240372357311
	260	22.759916790227678	0.9987750756039127
	260	22.778300777078677	0.9989243087289569
	260	22.796684763929726	0.9990717138337581
	260	22.815068750780764	0.9992176095781877
	260	22.833452737631674	0.9993625645125717
	260	22.851836724482716	0.9995072688882977
	260	22.870220711333726	0.9996523920322246
	260	22.888604698184732	0.9997984497397214
	260	22.906988685035735	0.9999457039384875
	260	22.925372671886738	1.0000941105974648
	260	22.943756658737748	1.0002433226481553
	260	22.962140645588736	1.000392744278706
	260	22.98052463243976	1.0005416233564448
	260	22.99890861929078	1.0006891618245723
	260	23.017292606141748	1.0008346211017984
	260	23.035676592992758	1.000977401389503
	260	23.054060579843775	1.0011170800047064
	260	23.07244456669476	1.0012534031392613
	260	23.090828553545784	1.0013862358500956
	260	23.109212540396808	1.0015154843862333
	260	23.127596527247793	1.0016410111246197
	260	23.14598051409876	1.0017625640323278
	260	23.164364500949805	1.0018797392779335
	260	23.18274848780079	1.001991988042679
	260	23.201132474651818	1.0020986683546957
	260	23.21951646150283	1.002199132127497
	260	23.23790044835379	1.0022928288993564
	260	23.256284435204776	1.0023794030224267
	260	23.274668422055825	1.0024587613819829
	260	23.293052408906835	1.0025310941788654
	260	23.311436395757873	1.0025968408010817
	260	23.329820382608847	1.00265660436468
	260	23.348204369459815	1.0027110296645778
	260	23.366588356310835	1.002760667639198
	260	23.384972343161877	1.0028058531816595
	260	23.403356330012873	1.0028466213491067
	260	23.421740316863882	1.0028826800054536
	260	23.440124303714875	1.002913446052431
	260	23.458508290565867	1.0029381398448443
	260	23.47689227741685	1.002955920697138
	260	23.49527626426788	1.002966037959703
	260	23.51366025111892	1.0029679687167814
	260	23.532044237969934	1.002961515472959
	260	23.550428224820898	1.0029468448359236
	260	23.56881221167188	1.0029244596786722
	260	23.58719619852286	1.002895110303111
	260	23.605580185373917	1.0028596621288663
	260	23.623964172224937	1.0028189459862011
	260	23.642348159075947	1.0027736204654034
	260	23.66073214592695	1.002724073261894
	260	23.67911613277789	1.0026703805339905
	260	23.69750011962889	1.0026123315354138
	260	23.71588410647995	1.0025495125674688
	260	23.73426809333099	1.0024814323066131
	260	23.752652080181925	1.002407662265946
	260	23.77103606703294	1.002327963268714
	260	23.789420053883962	1.0022423719651394
	260	23.80780404073496	1.002151229972131
	260	23.82618802758595	1.0020551503799975
	260	23.844572014437013	1.0019549295905439
	260	23.862956001287955	1.0018514239196061
	260	23.881339988138976	1.0017454176592409
	260	23.899723974989996	1.0016375107854336
	260	23.91810796184097	1.0015280498942318
	260	23.93649194869201	1.0014171162618506
	260	23.954875935543008	1.0013045722862641
	260	23.973259922393986	1.0011901547767705
	260	23.99164390924499	1.0010735934566555
	260	24.010027896096023	1.0009547278791608
	260	24.028411882947047	1.000833596864997
	260	24.04679586979801	1.0007104813064056
	260	24.06517985664901	1.0005858921686952
	260	24.083563843500052	1.0004605081949818
	260	24.101947830351037	1.0003350792314645
	260	24.120331817202068	1.0002103185841134
	260	24.13871580405302	1.0000868096635467
	260	24.157099790904088	0.999964947985596
	260	24.175483777755048	0.9998449304268346
	260	24.193867764606033	0.9997267917438075
	260	24.21225175145708	0.999610476671373
	260	24.230635738308102	0.9994959272969162
	260	24.24901972515907	0.9993831619926509
	260	24.26740371201009	0.9992723248268595
	260	24.285787698861046	0.9991636924101147
	260	24.304171685712102	0.9990576365469962
	260	24.322555672563084	0.998954552965023
	260	24.340939659414104	0.998854775728054
	260	24.359323646265167	0.9987585012665354
	260	24.377707633116053	0.99866574406707
	260	24.396091619967088	0.998576338324728
	260	24.414475606818108	0.9984899881504149
	260	24.432859593669118	0.9984063561840666
	260	24.451243580520163	0.9983251699699467
	260	24.46962756737116	0.9982463199826684
	260	24.48801155422211	0.998169924306732
	260	24.506395541073125	0.9980963425661575
	260	24.524779527924146	0.9980261339975923
	260	24.543163514775163	0.9979599685222574
	260	24.561547501626162	0.9978985117495666
	260	24.579931488477182	0.9978423118794844
	260	24.598315475328157	0.9977917165188176
	260	24.61669946217912	0.997746840296568
	260	24.635083449030184	0.9977075915087311
	260	24.653467435881197	0.997673750963909
	260	24.6718514227322	0.9976450825564603
	260	24.690235409583188	0.997621446411631
	260	24.708619396434166	0.9976028840821982
	260	24.727003383285194	0.9975896517541986
	260	24.745387370136203	0.9975821902591397
	260	24.763771356987203	0.9975810367412596
	260	24.78215534383825	0.9975866980479289
	260	24.80053933068918	0.9975995163867485
	260	24.818923317540243	0.9976195607519276
	260	24.837307304391206	0.9976465721661167
	260	24.85569129124223	0.9976799781483997
	260	24.874075278093272	0.9977189750919354
	260	24.892459264944222	0.9977626605875659
	260	24.910843251795274	0.9978101853634205
	260	24.929227238646217	0.9978608895793726
	260	24.947611225497244	0.997914392010092
	260	24.965995212348282	0.9979706122545432
	260	24.984379199199267	0.9980297226201924
	260	25.002763186050238	0.9980920435910453
	260	25.0211471729013	0.998157910450673
	260	25.03953115975228	0.9982275452629287
	260	25.057915146603296	0.9983009663776514
	260	25.0762991334543	0.9983779574999099
	260	25.09468312030532	0.9984581027694448
	260	25.113067107156265	0.9985408772468335
	260	25.13145109400731	0.9986257680413633
	260	25.149835080858345	0.9987123936171176
	260	25.168219067709337	0.9988005894723866
	260	25.186603054560308	0.998890437148071
	260	25.204987041411297	0.9989822280677262
	260	25.223371028262278	0.9990763702860008
	260	25.24175501511337	0.9991732606002812
	260	25.26013900196436	0.9992731530607029
	260	25.27852298881533	0.9993760556244348
	260	25.296906975666367	0.9994816795002867
	260	25.31529096251733	0.9995894525784369
	260	25.333674949368337	0.9996985926561017
	260	25.352058936219326	0.9998082219267886
	260	25.370442923070396	0.999917494903913
	260	25.388826909921388	1.000025709759748
	260	25.407210896772312	1.000132378286453
	260	25.425594883623354	1.000237240765993
	260	25.443978870474385	1.00034022600039
	260	25.46236285732539	1.000441370029078
	260	25.48074684417641	1.000540716397806
	260	25.49913083102742	1.0006382241269678
	260	25.5175148178784	1.0007337062544468
	260	25.535898804729417	1.0008268131570845
	260	25.55428279158037	1.0009170632225697
	260	25.57266677843142	1.0010039118756775
	260	25.59105076528246	1.0010868412736635
	260	25.609434752133456	1.0011654490799833
	260	25.627818738984452	1.0012395161814007
	260	25.646202725835376	1.0013090392368704
	260	25.664586712686486	1.0013742226852453
	260	25.682970699537417	1.0014354339478582
	260	25.70135468638845	1.0014931328496606
	260	25.71973867323947	1.0015477902585888
	260	25.738122660090426	1.0015998111266904
	260	25.756506646941467	1.0016494740438044
	260	25.774890633792438	1.0016968943645914
	260	25.79327462064345	1.0017420125188
	260	25.81165860749452	1.0017846046573444
	260	25.830042594345464	1.0018243101678677
	260	25.848426581196485	1.0018606699486372
	260	25.866810568047534	1.0018931701625033
	260	25.885194554898504	1.0019212876424588
	260	25.903578541749482	1.0019445343186395
	260	25.921962528600517	1.0019624984291549
	260	25.940346515451516	1.001974879808602
	260	25.95873050230254	1.0019815156517833
	260	25.977114489153514	1.0019823925574844
	260	25.995498476004542	1.0019776410950594
	260	26.013882462855555	1.0019675110208044
	260	26.03226644970648	1.0019523285009009
	260	26.050650436557554	1.0019324406258088
	260	26.06903442340852	1.001908156092894
	260	26.087418410259595	1.0018796930718645
	260	26.105802397110534	1.0018471451027398
	260	26.12418638396155	1.0018104731225645
	260	26.142570370812546	1.00176952678707
	260	26.16095435766353	1.0017240921920483
	260	26.179338344514623	1.0016739573279163
	260	26.19772233136556	1.0016189825439457
	260	26.21610631821661	1.0015591619964848
	260	26.23449030506755	1.0014946638784248
	260	26.252874291918538	1.0014258417686368
	260	26.271258278769608	1.0013532156197535
	260	26.289642265620603	1.0012774272491831
	260	26.308026252471603	1.001199180228569
	260	26.326410239322655	1.0011191766603686
	260	26.34479422617357	1.0010380629937057
	260	26.3631782130246	1.000956393993996
	260	26.381562199875667	1.000874619098688
	260	26.39994618672663	1.0007930899045803
	260	26.418330173577658	1.0007120827416935
	260	26.436714160428682	1.0006318272471764
	260	26.45509814727962	1.000552531141574
	260	26.47348213413064	1.0004743930504225
	260	26.49186612098162	1.0003975987159401
	260	26.5102501078327	1.0003223004599056
	260	26.52863409468366	1.0002485842957312
	260	26.547018081534656	1.000176432711661
	260	26.56540206838571	1.0001056931473065
	260	26.583786055236622	1.0000360621709796
	260	26.60217004208771	0.9999670932964375
	260	26.62055402893867	0.9998982325496406
	260	26.638938015789723	0.9998288808902266
	260	26.65732200264072	0.9997584772055739
	260	26.67570598949171	0.9996865907512524
	260	26.694089976342706	0.9996130085458853
	260	26.712473963193656	0.9995378021436686
	260	26.73085795004472	0.9994613599119831
	260	26.749241936895764	0.9993843754911874
	260	26.767625923746703	0.99930779001086
	260	26.786009910597727	0.9992326938211916
	260	26.804393897448755	0.9991602014733134
	260	26.82277788429972	0.9990913197735348
	260	26.841161871150746	0.9990268314496284
	260	26.859545858001717	0.9989672153661739
	260	26.87792984485275	0.9989126182345884
	260	26.896313831703786	0.9988628832948911
	260	26.914697818554753	0.9988176302989566
	260	26.933081805405788	0.9987763706408145
	260	26.951465792256762	0.9987386340275233
	260	26.969849779107744	0.9987040804862307
	260	26.98823376595878	0.9986725745525378
	260	27.006617752809763	0.9986442066876504
	260	27.025001739660855	0.998619258598639
	260	27.04338572651175	0.9985981215918938
	260	27.061769713362764	0.9985811875168678
	260	27.08015370021378	0.9985687378274309
	260	27.098537687064805	0.9985608564068228
	260	27.11692167391587	0.9985573860623906
	260	27.13530566076681	0.9985579383874443
	260	27.153689647617806	0.9985619544526143
	260	27.17207363446882	0.9985688024161906
	260	27.19045762131981	0.9985778902517862
	260	27.208841608170815	0.9985887690991033
	260	27.227225595021913	0.9986012056708077
	260	27.245609581872866	0.9986152097669404
	260	27.26399356872384	0.9986310132646238
	260	27.28237755557482	0.998649007446948
	260	27.30076154242584	0.998669653809984
	260	27.3191455292769	0.9986933878312219
	260	27.33752951612786	0.9987205349397362
	260	27.355913502978943	0.9987512535666314
	260	27.37429748982985	0.9987855130523521
	260	27.39268147668087	0.9988231062136089
	260	27.41106546353189	0.998863689385885
	260	27.42944945038285	0.9989068381674309
	260	27.447833437233946	0.9989521055835288
	260	27.46621742408492	0.9989990708693001
	260	27.48460141093591	0.9990473707980141
	260	27.502985397786876	0.9990967103560738
	260	27.521369384637914	0.9991468544273822
	260	27.53975337148894	0.9991976060486562
	260	27.5581373583399	0.9992487791432665
	260	27.57652134519099	0.9993001742335101
	260	27.59490533204194	0.9993515645897052
	260	27.613289318892896	0.9994026979260092
	260	27.63167330574394	0.9994533155251799
	260	27.650057292594976	0.9995031870320257
	260	27.66844127944597	0.999552155582453
	260	27.68682526629695	0.9996001849432604
	260	27.705209253147945	0.9996473984592378
	260	27.723593239998984	0.9996940993397515
	260	27.741977226850018	0.9997407635285257
	260	27.760361213700936	0.9997880001679199
	260	27.778745200552027	0.9998364801629752
	260	27.79712918740297	0.9998868397758957
	260	27.815513174254	0.9999395723448748
	260	27.833897161105018	0.9999949257329169
	260	27.852281147955967	1.0000528246976879
	260	27.87066513480704	1.0001128352186446
	260	27.88904912165795	1.0001741818558394
	260	27.907433108509018	1.0002358202588324
	260	27.92581709536003	1.0002965566069173
	260	27.944201082211027	1.0003551961559933
	260	27.96258506906205	1.0004106963446513
	260	27.980969055913004	1.0004622977468587
	260	27.999353042764	1.0005096093093526
	260	28.01773702961504	1.0005526323794507
	260	28.036121016466062	1.0005917194866258
	260	28.054505003317075	1.000627476342498
	260	28.07288899016814	1.0006606264221434
	260	28.09127297701907	1.0006918644449332
	260	28.109656963870066	1.0007217265988622
	260	28.128040950721022	1.000750501164139
	260	28.146424937572085	1.0007781942727927
	260	28.16480892442315	1.0008045539063313
	260	28.183192911274098	1.0008291434541685
	260	28.20157689812507	1.0008514467588083
	260	28.21996088497604	1.0008709814679864
	260	28.2383448718271	1.000887397573384
	260	28.256728858678144	1.000900542922695
	260	28.275112845529122	1.0009104858633302
	260	28.293496832380175	1.0009174949339228
	260	28.311880819231067	1.000921984407172
	260	28.330264806082102	1.0009244406012578
	260	28.34864879293311	1.0009253460882137
	260	28.367032779784118	1.000925117095101
	260	28.38541676663519	1.0009240643315294
	260	28.403800753486138	1.0009223806936418
	260	28.42218474033718	1.0009201525828326
	260	28.44056872718811	1.0009173865584058
	260	28.45895271403914	1.0009140407810133
	260	28.47733670089019	1.0009100514794222
	260	28.495720687741205	1.0009053479685357
	260	28.514104674592126	1.000899854429174
	260	28.53248866144323	1.0008934813158852
	260	28.55087264829414	1.0008861125815016
	260	28.56925663514516	1.000877596040157
	260	28.587640621996236	1.0008677429383523
	260	28.60602460884723	1.00085633965616
	260	28.62440859569822	1.000843170430925
	260	28.642792582549202	1.0008280463197226
	260	28.661176569400197	1.000810833395021
	260	28.67956055625122	1.0007914730532665
	260	28.697944543102217	1.00076998932921
	260	28.716328529953234	1.0007464816377158
	260	28.734712516804187	1.0007211053462703
	260	28.753096503655275	1.000694045815623
	260	28.771480490506228	1.000665493054606
	260	28.789864477357234	1.0006356234583782
	260	28.80824846420827	1.0006045924440667
	260	28.82663245105922	1.0005725379877626
	260	28.84501643791025	1.0005395913046624
	260	28.863400424761267	1.0005058884197682
	260	28.88178441161233	1.000471576007843
	260	28.90016839846326	1.000436806850305
	260	28.91855238531425	1.000401724033909
	260	28.936936372165228	1.0003664374589716
	260	28.95532035901631	1.0003309999042256
	260	28.973704345867283	1.0002953915274646
	260	28.992088332718332	1.0002595205394433
	260	29.010472319569306	1.000223243967208
	260	29.02885630642025	1.000186406862857
	260	29.04724029327132	1.000148892567894
	260	29.06562428012226	1.0001106724431825
	260	29.08400826697335	1.0000718422122612
	260	29.102392253824387	1.0000326343519748
	260	29.120776240675287	0.99999340139453
	260	29.139160227526325	0.9999545722214147
	260	29.15754421437729	0.9999165904713172
	260	29.175928201228356	0.9998798490391332
	260	29.19431218807935	0.9998446358403854
	260	29.212696174930393	0.9998111030868861
	260	29.23108016178142	0.9997792659817718
	260	29.24946414863232	0.9997490287345634
	260	29.267848135483348	0.9997202284069564
	260	29.286232122334372	0.9996926825059806
	260	29.3046161091854	0.9996662258605115
	260	29.32300009603644	0.9996407263557506
	260	29.341384082887366	0.9996160764445511
	260	29.35976806973834	0.9995921658523561
	260	29.378152056589393	0.9995688479542625
	260	29.396536043440413	0.9995459156567017
	260	29.41492003029141	0.9995231009999399
	260	29.43330401714248	0.9995001062799522
	260	29.451688003993404	0.9994766648870331
	260	29.470071990844406	0.9994526199353483
	260	29.488455977695395	0.999428001091991
	260	29.50683996454645	0.9994030772565907
	260	29.525223951397475	0.9993783660878731
	260	29.543607938248368	0.999354590362544
	260	29.56199192509947	0.9993325837278895
	260	29.580375911950416	0.9993131614222026
	260	29.59875989880144	0.9992969815649945
	260	29.617143885652467	0.9992844268872964
	260	29.635527872503474	0.9992755339156618
	260	29.65391185935443	0.9992699870815427
	260	29.672295846205465	0.999267181164531
	260	29.690679833056485	0.9992663402430031
	260	29.70906381990746	0.9992666686011128
	260	29.727447806758494	0.9992675019038696
	260	29.74583179360951	0.9992684270977377
	260	29.76421578046045	0.9992693468250804
	260	29.782599767311503	0.9992704768188977
	260	29.80098375416253	0.9992722796838479
	260	29.81936774101349	0.9992753521305436
	260	29.837751727864532	0.99928029200002
	260	29.856135714715503	0.9992875743485923
	260	29.874519701566463	0.9992974621009244
	260	29.892903688417583	0.9993099675541481
	260	29.911287675268532	0.999324868768796
	260	29.929671662119592	0.999341772603785
	260	29.948055648970573	0.9993602066357266
	260	29.96643963582151	0.9993797173945312
	260	29.984823622672547	0.9993999529554733
	260	30.003207609523553	0.9994207133550855
	260	30.0215915963746	0.9994419608958115
	260	30.039975583225605	0.9994637919518995
	260	30.05835957007657	0.999486380165283
	260	30.07674355692755	0.9995099062156595
	260	30.09512754377854	0.9995344908048562
	260	30.1135115306296	0.9995601452072549
	260	30.131895517480633	0.999586748623482
	260	30.150279504331632	0.9996140550702626
	260	30.16866349118256	0.9996417262116881
	260	30.187047478033556	0.9996693817158389
	260	30.205431464884576	0.9996966562316515
	260	30.223815451735653	0.9997232521301171
	260	30.242199438586642	0.9997489793662278
	260	30.260583425437666	0.999773777401451
	260	30.278967412288615	0.9997977181068309
	260	30.29735139913958	0.9998209920311096
	260	30.315735385990642	0.9998438827113308
	260	30.33411937284162	0.9998667345401431
	260	30.352503359692708	0.9998899191847195
	260	30.370887346543647	0.9999138040878248
	260	30.389271333394674	0.9999387247569814
	260	30.40765532024566	0.9999649609578423
	260	30.426039307096612	0.9999927160261932
	260	30.444423293947686	1.0000220985044799
	260	30.46280728079874	1.0000531061097824
	260	30.481191267649656	1.000085613311755
	260	30.499575254500677	1.0001193650438236
	260	30.51795924135165	1.0001539797713122
	260	30.536343228202675	1.0001889649036688
	260	30.55472721505371	1.0002237462146921
	260	30.57311120190473	1.0002577106760102
	260	30.591495188755694	1.0002902593506953
	260	30.6098791756067	1.0003208643628223
	260	30.628263162457678	1.000349122125237
	260	30.646647149308752	1.0003747945163308
	260	30.6650311361597	1.0003978308193258
	260	30.68341512301074	1.0004183658877523
	260	30.70179910986179	1.0004366937331923
	260	30.72018309671271	1.0004532198305156
	260	30.73856708356381	1.0004683990753451
	260	30.756951070414743	1.0004826687605537
	260	30.775335057265767	1.0004963866676917
	260	30.793719044116727	1.0005097832665137
	260	30.812103030967762	1.000522934343984
	260	30.83048701781879	1.000535756730214
	260	30.848871004669785	1.0005480259210797
	260	30.8672549915208	1.0005594110846807
	260	30.885638978371794	1.0005695207799454
	260	30.904022965222754	1.0005779520159512
	260	30.922406952073807	1.0005843360067541
	260	30.9407909389248	1.0005883757925536
	260	30.95917492577582	1.0005898732672742
	260	30.97755891262681	1.0005887454763192
	260	30.99594289947775	1.0005850318044895
	260	31.014326886328774	1.000578894526028
	260	31.03271087317982	1.0005706150417115
	260	31.051094860030815	1.0005605871307817
	260	31.06947884688188	1.000549307043993
	260	31.087862833732874	1.0005373587207527
	260	31.106246820583813	1.0005253913140126
	260	31.124630807434805	1.0005140859658572
	260	31.143014794285826	1.0005041096561837
	260	31.16139878113687	1.0004960559912928
	260	31.179782767987867	1.000490375800277
	260	31.198166754838883	1.000487303899626
	260	31.216550741689836	1.0004867916902944
	260	31.234934728540843	1.000488457561858
	260	31.253318715391902	1.0004915676077895
	260	31.27170270224287	1.0004950573104403
	260	31.290086689093936	1.0004976004148227
	260	31.30847067594492	1.0004977244758402
	260	31.32685466279586	1.0004939644072126
	260	31.345238649646877	1.0004850371602587
	260	31.36362263649791	1.0004700140923222
	260	31.382006623348936	1.0004484642936835
	260	31.40039061019997	1.0004205433584297
	260	31.41877459705092	1.0003870082653454
	260	31.43715858390194	1.0003491496293944
	260	31.455542570752886	1.0003086460098327
	260	31.47392655760392	1.0002673588213529
	260	31.492310544455005	1.0002270979251728
	260	31.510694531305894	1.0001893946339242
	260	31.529078518156968	1.0001553189260104
	260	31.547462505007957	1.0001253707003546
	260	31.565846491858913	1.0000994619707433
	260	31.584230478709987	1.000076990415252
	260	31.60261446556097	1.00005698796135
	260	31.62099845241196	1.0000383145801135
	260	31.639382439263017	1.0000198600510912
	260	31.657766426113987	1.0000007167196587
	260	31.676150412964983	0.9999802940903909
	260	31.694534399815957	0.9999583596780784
	260	31.712918386667024	0.9999350067736957
	260	31.73130237351799	0.999910565001703
	260	31.74968636036899	0.9998854803637115
	260	31.76807034722004	0.9998601955906581
	260	31.786454334071017	0.9998350583989526
	260	31.804838320922006	0.9998102757698102
	260	31.823222307773033	0.9997859192167191
	260	31.841606294623983	0.9997619725539576
	260	31.859990281475028	0.9997384032667056
	260	31.878374268326034	0.9997152336766421
	260	31.896758255177083	0.9996925896961981
	260	31.915142242028093	0.9996707123894353
	260	31.933526228878982	0.9996499286635225
	260	31.95191021573006	0.9996305891771318
	260	31.970294202581037	0.9996129908614172
	260	31.988678189432097	0.999597305910669
	260	32.00706217628313	0.9995835376310352
	260	32.025446163133964	0.9995715166144924
	260	32.043830149985105	0.9995609402100839
	260	32.06221413683611	0.9995514469609621
	260	32.080598123687075	0.9995427084878005
	260	32.09898211053814	0.9995345165580354
	260	32.117366097389144	0.9995268439455914
	260	32.135750084240044	0.9995198638780652
	260	32.1541340710911	0.9995139227773109
	260	32.17251805794209	0.9995094721217791
	260	32.190902044793106	0.9995069748504538
	260	32.209286031644154	0.9995068074921024
	260	32.22767001849518	0.9995091798452533
	260	32.24605400534616	0.9995140895456994
	260	32.2644379921971	0.9995213204722553
	260	32.28282197904814	0.9995304837832287
	260	32.30120596589912	0.9995410909092248
	260	32.319589952750185	0.999552641244019
	260	32.33797393960117	0.9995647049777149
	260	32.35635792645214	0.9995769838219355
	260	32.37474191330314	0.9995893384948488
	260	32.393125900154125	0.9996017801146323
	260	32.41150988700516	0.9996144310252479
	260	32.429893873856244	0.9996274670781351
	260	32.44827786070716	0.9996410566088447
	260	32.46666184755821	0.9996553107342147
	260	32.485045834409185	0.9996702555514478
	260	32.503429821260205	0.9996858305370475
	260	32.521813808111226	0.999701910576623
	260	32.54019779496224	0.999718343306276
	260	32.55858178181321	0.9997349901501715
	260	32.57696576866424	0.999751759273201
	260	32.59534975551525	0.9997686215185598
	260	32.61373374236625	0.9997856054280412
	260	32.63211772921721	0.9998027733122957
	260	32.650501716068185	0.9998201855541812
	260	32.668885702919276	0.9998378635959667
	260	32.68726968977024	0.9998557625866882
	260	32.70565367662126	0.9998737623324809
	260	32.72403766347223	0.9998916805742034
	260	32.742421650323266	0.9999093068342951
	260	32.760805637174265	0.9999264495294787
	260	32.77918962402524	0.999942985091218
	260	32.79757361087631	0.9999588964653993
	260	32.815957597727255	0.9999742899804767
	260	32.83434158457827	0.9999893838992112
	260	32.852725571429275	1.0000044680972497
	260	32.871109558280224	1.0000198409103658
	260	32.88949354513131	1.0000357347975015
	260	32.90787753198237	1.0000522458074954
	260	32.92626151883332	1.0000692821164168
	260	32.94464550568439	1.0000865439733997
	260	32.96302949253527	1.0001035417941588
	260	32.9814134793863	1.000119651979357
	260	32.999797466237354	1.0001342027456925
	260	33.01818145308834	1.0001465762994959
	260	33.03656543993939	1.0001563102308897
	260	33.05494942679039	1.0001631807156341
	260	33.0733334136413	1.00016725299568
	260	33.09171740049235	1.0001688900630876
	260	33.11010138734331	1.0001687174211293
	260	33.1284853741944	1.0001675489371304
	260	33.14686936104538	1.000166284871412
	260	33.16525334789634	1.000165797185962
	260	33.18363733474739	1.0001668186701462
	260	33.202021321598316	1.0001698512334154
	260	33.22040530844938	1.0001751053194918
	260	33.23878929530036	1.0001824775202477
	260	33.25717328215144	1.00019156797843
	260	33.2755572690024	1.0002017339043074
	260	33.29394125585338	1.0002121711690417
	260	33.31232524270438	1.0002220129229749
	260	33.33070922955541	1.0002304327243918
	260	33.34909321640644	1.0002367397514416
	260	33.36747720325749	1.0002404551536106
	260	33.38586119010838	1.0002413612273058
	260	33.40424517695946	1.0002395185575563
	260	33.42262916381044	1.0002352501903153
	260	33.4410131506614	1.0002290958802096
	260	33.45939713751251	1.0002217430556366
	260	33.47778112436341	1.0002139439122173
	260	33.49616511121443	1.0002064295929718
	260	33.51454909806553	1.000199832470283
	260	33.53293308491644	1.0001946260408026
	260	33.551317071767485	1.0001910890593109
	260	33.569701058618485	1.0001892967035104
	260	33.58808504546944	1.00018913740923
	260	33.6064690323205	1.0001903502630023
	260	33.624853019171496	1.00019257514893
	260	33.64323700602253	1.0001954066813956
	260	33.66162099287345	1.0001984434686961
	260	33.680004979724465	1.000201326251053
	260	33.698388966575514	1.000203761438579
	260	33.71677295342649	1.0002055298487662
	260	33.73515694027758	1.0002064832890956
	260	33.753540927128505	1.0002065334713643
	260	33.771924913979504	1.0002056382775697
	260	33.79030890083051	1.0002037896566218
	260	33.80869288768151	1.0002010057604256
	260	33.82707687453255	1.0001973278756495
	260	33.84546086138357	1.000192820872164
	260	33.863844848234564	1.0001875747562035
	260	33.88222883508559	1.0001817047327508
	260	33.900612821936534	1.0001753479015387
	260	33.91899680878753	1.0001686560244285
	260	33.937380795638596	1.0001617852390967
	260	33.955764782489574	1.0001548846721962
	260	33.974148769340665	1.0001480862765446
	260	33.992532756191515	1.0001414977727279
	260	34.01091674304255	1.0001351994782532
	260	34.029300729893606	1.0001292444394558
	260	34.04768471674457	1.0001236601257417
	260	34.06606870359566	1.0001184494333903
	260	34.0844526904466	1.0001135891139887
	260	34.10283667729762	1.0001090249471922
	260	34.121220664148595	1.000104664689243
	260	34.139604650999594	1.0001003715153365
	260	34.157988637850664	1.000095961749059
	260	34.1763726247016	1.0000912106722852
	260	34.19475661155268	1.000085868944746
	260	34.213140598403676	1.000079689802706
	260	34.23152458525459	1.0000724642630445
	260	34.24990857210564	1.0000640587746927
	260	34.268292558956674	1.000054447919515
	260	34.286676545807666	1.0000437344864528
	260	34.305060532658665	1.0000321507931054
	260	34.323444519509664	1.0000200383276574
	260	34.341828506360635	1.0000078070179452
	260	34.360212493211684	0.9999958797872023
	260	34.378596480062676	0.9999846315229125
	260	34.396980466913746	0.9999743333192546
	260	34.41536445376467	0.9999651123801683
	260	34.43374844061567	0.9999569353132856
	260	34.45213242746675	0.9999496182321341
	260	34.470516414317686	0.9999428620248447
	260	34.48890040116874	0.9999363064195245
	260	34.507284388019656	0.9999295930700208
	260	34.525668374870676	0.9999224264758547
	260	34.544052361721754	0.9999146223498391
	260	34.56243634857276	0.9999061357795187
	260	34.58082033542374	0.9998970655185122
	260	34.5992043222747	0.9998876350999562
	260	34.61758830912569	0.9998781553011573
	260	34.63597229597677	0.9998689751280763
	260	34.65435628282778	0.9998604295899514
	260	34.67274026967877	0.9998527921268886
	260	34.69112425652979	0.9998462379693861
	260	34.70950824338075	0.9998408224521153
	260	34.72789223023177	0.9998364758931954
	260	34.746276217082766	0.9998330144879745
	260	34.76466020393379	0.9998301649708713
	260	34.78304419078484	0.9998275996071659
	260	34.801428177635756	0.9998249773080138
	260	34.8198121644868	0.9998219862118357
	260	34.83819615133774	0.9998183828966385
	260	34.856580138188804	0.9998140235300398
	260	34.87496412503986	0.999808882852214
	260	34.8933481118908	0.9998030580515732
	260	34.91173209874189	0.9997967563754482
	260	34.93011608559275	0.999790267593248
	260	34.948500072443814	0.9997839248794026
	260	34.96688405929487	0.9997780598389191
	260	34.985268046145805	0.9997729587473436
	260	35.0036520329969	0.9997688272065877
	260	35.02203601984786	0.9997657691517609
	260	35.04042000669881	0.9997637836238641
	260	35.058803993549866	0.9997627794098576
	260	35.077187980400836	0.9997626042331215
	260	35.09557196725189	0.999763082406111
	260	35.11395595410296	0.9997640533606552
	260	35.13233994095387	0.9997654035881192
	260	35.15072392780486	0.9997670862093292
	260	35.16910791465585	0.9997691252386854
	260	35.18749190150689	0.999771604929139
	260	35.205875888357966	0.9997746476156397
	260	35.22425987520893	0.9997783855502512
	260	35.24264386205995	0.9997829329434895
	260	35.26102784891089	0.9997883637439903
	260	35.27941183576188	0.9997946988897386
	260	35.297795822612926	0.9998019043741281
	260	35.316179809463904	0.9998098990991134
	260	35.334563796314924	0.9998185696686672
	260	35.35294778316589	0.9998277883401091
	260	35.37133177001694	0.9998374303711712
	260	35.38971575686794	0.9998473878092156
	260	35.40809974371894	0.9998575780380661
	260	35.42648373056999	0.9998679467504804
	260	35.444867717420884	0.9998784661301982
	260	35.46325170427194	0.999889129713984
	260	35.481635691123	0.999899945617441
	260	35.50001967797395	0.999910929628277
	260	35.51840366482499	0.9999220992462318
	260	35.536787651675965	0.9999334692376479
	260	35.55517163852695	0.9999450487977765
	260	35.57355562537802	0.999956840045132
	260	35.591939612228984	0.9999688373362022
	260	35.61032359908004	0.9999810267893983
	260	35.62870758593103	0.9999933854472545
	260	35.64709157278193	1.000005879692065
	260	35.66547555963302	1.0000184628609865
	260	35.68385954648397	1.0000310724493553
	260	35.70224353333503	1.0000436277618396
	260	35.72062752018611	1.0000560292345324
	260	35.739011507037	1.0000681607473456
	260	35.757395493888026	1.000079895941987
	260	35.77577948073901	1.0000911088119562
	260	35.79416346759007	1.0001016877281272
	260	35.81254745444111	1.0001115508433167
	260	35.83093144129209	1.0001206598237795
	260	35.849315428143065	1.000129028445848
	260	35.86769941499399	1.0001367230378593
	260	35.886083401845084	1.000143853107764
	260	35.90446738869607	1.0001505525814058
	260	35.922851375547076	1.000156954442912
	260	35.94123536239813	1.0001631636158754
	260	35.95961934924904	1.000169234044919
	260	35.97800333610006	1.0001751556936296
	260	35.99638732295111	1.0001808554443568
	260	36.014771309802065	1.0001862129349028
	260	36.033155296653106	1.000191088821941
	260	36.051539283504184	1.000195359670541
	260	36.06992327035511	1.0001989514992335
	260	36.08830725720612	1.0002018636129093
	260	36.106691244057075	1.0002041759830327
	260	36.12507523090811	1.0002060368434278
	260	36.14345921775919	1.000207631654813
	260	36.16184320461015	1.0002091391376497
	260	36.18022719146117	1.0002106835949518
	260	36.19861117831206	1.0002122943519796
	260	36.21699516516314	1.0002138823530746
	260	36.235379152014204	1.0002152408440064
	260	36.253763138865175	1.000216072236883
	260	36.27214712571619	1.0002160377161289
	260	36.29053111256711	1.0002148210894397
	260	36.308915099418186	1.000212194920738
	260	36.32729908626921	1.0002080758745477
	260	36.34568307312021	1.0002025577275153
	260	36.36406705997122	1.0001959143874455
	260	36.38245104682214	1.000188570744347
	260	36.400835033673204	1.0001810451853506
	260	36.41921902052424	1.0001738729674023
	260	36.437603007375216	1.0001675233318592
	260	36.4559869942262	1.0001623245746174
	260	36.47437098107724	1.0001584100247254
	260	36.492754967928214	1.0001556942916234
	260	36.51113895477926	1.0001538838985968
	260	36.52952294163022	1.0001525204960218
	260	36.54790692848125	1.0001510493121506
	260	36.56629091533229	1.000148901327758
	260	36.58467490218318	1.000145575563939
	260	36.60305888903427	1.0001407081737825
	260	36.62144287588525	1.00013411761725
	260	36.63982686273628	1.000125819557922
	260	36.658210849587306	1.0001160104299882
	260	36.67659483643826	1.0001050239165044
	260	36.694978823289276	1.0000932689213324
	260	36.71336281014023	1.0000811602792676
	260	36.73174679699127	1.0000690540392587
	260	36.75013078384235	1.0000571976804375
	260	36.7685147706933	1.0000457024661624
	260	36.78689875754427	1.0000345409808653
	260	36.80528274439525	1.000023568540915
	260	36.823666731246334	1.000012563407046
	260	36.842050718097354	1.000001278153332
	260	36.860434704948304	0.9999894934825165
	260	36.878818691799374	0.999977066218195
	260	36.89720267865031	0.9999639648707656
[truncated: 10,002 more rows]

## Sheet: Figure 3A
Figure 3A
	XFEL Data
	T	qmax	dqmax
	259.32326612	1.963364313351218	0.022168843521763223
	254.30879468	1.9460886970632125	0.017428099380472947
	246.76245544	1.9186231557911206	0.012406528642349379
	243.88319001	1.9062018357884885	0.009247721255247808
	239.26945863	1.8872274646298186	0.007068718327634415
	236.03004326	1.8709466874313765	0.0059137084154804965
	232.33884447	1.8517377638206118	0.0035859750082667436
	229.28343258	1.8501264883802102	0.003110997224118188
	XRD Data
	T	qmax	dqmax
	295.0	2.0681009784239976	0.002150558618430651
	280.0	2.0330259920999105	0.002089306591593727
	270.0	2.007078634297551	0.002400610909190561
	260.0	1.976584805033387	0.0027431472249462335
	250.0	1.9434340350774573	0.0021316076359447346

## Sheet: Figure 3B
Figure 3B
	T	qmax
	190	1.7618287632604568
	200	1.7751355262575164
	210	1.8051903448157498
	220	1.8401328789706195
	230	1.8767048470834489
	240	1.9160815734041947
	250	1.9503936167972373
	260	1.9819724742588083
	270	2.008261633413684
	280	2.031539769070683
	290	2.055183324052622

## Sheet: Figure 4A
Figure 4A
	T	kT	dkT
	259.32326612	50.36783692059743	0.004824719349140931
	254.30879468	52.92117365021151	0.005077757710489943
	246.76245544	58.54762571062005	0.006806613614371178
	243.88319001	61.687739019612245	0.005722453233216029
	239.26945863	67.57409982296267	0.00909509270655317
	236.03004326	73.62540884577555	0.01706090898105227
	232.33884447	85.72599529802582	0.12756705785653769
	229.28343258	93.92149467646043	0.12623005503311896

## Sheet: Figure 4B
Figure 4B
	T	kT	dkT
	190	25.955067500000002	0.09648546243814174
	200	34.806575	0.5082114742649523
	210	49.910463333333325	0.22327525779027665
	220	55.48954666666666	0.8620233932923186
	230	54.733405000000005	0.21484125587197808
	240	53.21631666666667	0.12373244612641997
	250	50.07680666666667	0.034848140707518335
	260	47.91365333333332	0.03540406170383938
	270	46.936215000000004	0.012123569015858924
	280	46.28835333333333	0.01829351068969507
	290	46.514464999999994	0.030681456276599836

## Sheet: Figure 5A
Figure 5A
	T	LSI	P(LSI)
	190	0.0	1.0248117164673922e-05
	190	0.00255	4.099246865869569e-05
	190	0.0051	0.00012400221769255448
	190	0.0076500000000000005	0.0002469796236686415
	190	0.0102	0.0004027510045716852
	190	0.012750000000000001	0.000598490042416957
	190	0.015300000000000001	0.000794229080262229
	190	0.01785	0.0010350598336320662
	190	0.0204	0.0012953620096147838
	190	0.02295	0.001463431131115436
	190	0.025500000000000002	0.0017759987046379905
	190	0.028050000000000002	0.001917422721510491
	190	0.030600000000000002	0.0021213602530875046
	190	0.03315	0.002385761675936086
	190	0.0357	0.0026050713832601073
	190	0.038250000000000006	0.0027382969064008752
	190	0.0408	0.0030590629736551704
	190	0.04335	0.0033593328065801066
	190	0.0459	0.0035673695850229874
	190	0.04845000000000001	0.003914780756905443
	190	0.051000000000000004	0.004129991217363596
	190	0.05355	0.004467154272081357
	190	0.056100000000000004	0.004716183519182932
	190	0.05865000000000001	0.005013378916958489
	190	0.061200000000000004	0.005248060800029522
	190	0.06375	0.005611868959375447
	190	0.0663	0.0060094959053647624
	190	0.06885000000000001	0.006281071010228654
	190	0.0714	0.0065833904665865365
	190	0.07395	0.006847791889435087
	190	0.07650000000000001	0.007098870759969635
	190	0.07905000000000001	0.0074329593795380055
	190	0.0816	0.007694286367237191
	190	0.08415	0.00793101787374116
	190	0.0867	0.008009928375909105
	190	0.08925000000000001	0.008192344861440345
	190	0.0918	0.00828457791592241
	190	0.09435	0.008088838878077093
	190	0.09690000000000001	0.007915645697994148
	190	0.09945000000000001	0.007456530049016757
	190	0.10200000000000001	0.006838568583986918
	190	0.10455	0.006354857453814308
	190	0.1071	0.005561653185268515
	190	0.10965000000000001	0.00514250519323338
	190	0.11220000000000001	0.004739754188661696
	190	0.11475	0.004565536196862213
	190	0.11730000000000002	0.004646496322463163
	190	0.11985000000000001	0.004864781218070717
	190	0.12240000000000001	0.005449948708173598
	190	0.12495	0.005929560591480339
	190	0.1275	0.0064819341066562645
	190	0.13005	0.007209550425348114
	190	0.1326	0.007791643480301509
	190	0.13515000000000002	0.008311223020550563
	190	0.13770000000000002	0.008536681598173388
	190	0.14025	0.008937382979312139
	190	0.1428	0.00942826779150002
	190	0.14535	0.009640403816808772
	190	0.1479	0.009815646620324695
	190	0.15045	0.009900705992791381
	190	0.15300000000000002	0.010299357750497305
	190	0.15555000000000002	0.010513543399238991
	190	0.15810000000000002	0.010700059131636056
	190	0.16065000000000002	0.01092346808582595
	190	0.1632	0.011032098127771492
	190	0.16575	0.011006477834859805
	190	0.1683	0.011210415366436818
	190	0.17085	0.011107934194790078
	190	0.1734	0.011217589048451966
	190	0.17595000000000002	0.011316995784949426
	190	0.17850000000000002	0.011386682981669212
	190	0.18105000000000002	0.011513759634511168
	190	0.1836	0.011820178337734917
	190	0.18615	0.011464568672120734
	190	0.1887	0.011550652856303991
	190	0.19125	0.011668506203697618
	190	0.19380000000000003	0.01162238967645671
	190	0.19635000000000002	0.011712573107505841
	190	0.19890000000000002	0.011698225743475298
	190	0.20145000000000002	0.01140717921599856
	190	0.20400000000000001	0.011415377709730296
	190	0.20655	0.011475841601001874
	190	0.2091	0.011516834069660569
	190	0.21165	0.011416402521446765
	190	0.2142	0.011253457458528326
	190	0.21675000000000003	0.011219638671885024
	190	0.21930000000000002	0.01129240030375421
	190	0.22185000000000002	0.011153025910314645
	190	0.22440000000000002	0.011048495115234971
	190	0.22695	0.010890674110898991
	190	0.2295	0.010678538085590243
	190	0.23205	0.010746175658876972
	190	0.23460000000000003	0.010672389215291435
	190	0.23715000000000003	0.010450005072818012
	190	0.23970000000000002	0.010163057792207142
	190	0.24225000000000002	0.01020302544914937
	190	0.24480000000000002	0.009694718837781544
	190	0.24735000000000001	0.009735711306440239
	190	0.2499	0.009684470720616869
	190	0.25245	0.009320662561270945
	190	0.255	0.009137221264023282
	190	0.25755	0.00899272281200138
	190	0.2601	0.008837976242814802
	190	0.26265	0.008594071054295563
	190	0.2652	0.008535656786456736
	190	0.26775000000000004	0.008283553104205942
	190	0.27030000000000004	0.00804887122113491
	190	0.27285000000000004	0.007956638166652843
	190	0.27540000000000003	0.007695311178953658
	190	0.27795000000000003	0.007488299212227245
	190	0.2805	0.0072566917643056145
	190	0.28305	0.006864188876898603
	190	0.2856	0.0068375437722704505
	190	0.28815	0.006457338625461047
	190	0.2907	0.006267748457914578
	190	0.29325	0.006177565026865448
	190	0.2958	0.006042289880291753
	190	0.29835	0.005535008080640392
	190	0.3009	0.005421253980112511
	190	0.30345	0.00521219238995305
	190	0.30600000000000005	0.005085115737111207
	190	0.30855000000000005	0.004892451134415336
	190	0.31110000000000004	0.004522494104770608
	190	0.31365000000000004	0.004520444481337673
	190	0.31620000000000004	0.004355449794986423
	190	0.31875000000000003	0.004149462639976477
	190	0.32130000000000003	0.003982418330192292
	190	0.32385	0.0038000018446610957
	190	0.3264	0.003604262806815823
	190	0.32895	0.0034249207564340293
	190	0.3315	0.0033716305471777246
	190	0.33405	0.003254802011500442
	190	0.3366	0.002901241969319191
	190	0.33915	0.0027905623039407128
	190	0.3417	0.0026993540611751146
	190	0.34425	0.002635815734754136
	190	0.3468	0.0024462255672076153
	190	0.34935000000000005	0.00242982857974419
	190	0.35190000000000005	0.0022187173661519072
	190	0.35445000000000004	0.002169526403761472
	190	0.35700000000000004	0.0020342512571877762
	190	0.35955000000000004	0.0019184475332269608
	190	0.36210000000000003	0.0018344129724766345
	190	0.36465000000000003	0.0017852220100861996
	190	0.3672	0.0016386739346313623
	190	0.36975	0.0015618130558963078
	190	0.3723	0.0015279942692528838
	190	0.37485	0.0014388356499202208
	190	0.3774	0.0013425033485722855
	190	0.37995	0.0012748657752854377
	190	0.3825	0.0012441214237914157
	190	0.38505	0.0012041537668491613
	190	0.38760000000000006	0.00113241694669647
	190	0.39015000000000005	0.001044283139080274
	190	0.39270000000000005	0.0009981666118392414
	190	0.39525000000000005	0.0008700651472808172
	190	0.39780000000000004	0.0009223305448206543
	190	0.40035000000000004	0.0008454696660855997
	190	0.40290000000000004	0.00084137041921973
	190	0.40545000000000003	0.0007716832224999473
	190	0.40800000000000003	0.0008003779505610344
	190	0.41055	0.0007511869881705994
	190	0.4131	0.0006528050633897297
	190	0.41565	0.0006323088290603818
	190	0.4182	0.0006179614650298383
	190	0.42075	0.0005892667369687513
	190	0.4233	0.0005513487034594577
	190	0.42585	0.0005318772808465773
	190	0.4284	0.0005001081176360772
	190	0.43095000000000006	0.0004960088707702184
	190	0.43350000000000005	0.00045194196696212054
	190	0.43605000000000005	0.00048063669502320766
	190	0.43860000000000005	0.0004088998748704901
	190	0.44115000000000004	0.0003884036405411421
	190	0.44370000000000004	0.0003494607953153812
	190	0.44625000000000004	0.00037405627651059865
	190	0.44880000000000003	0.0003187164438213594
	190	0.45135000000000003	0.00028387284546146804
	190	0.4539	0.00027977359859559847
	190	0.45645	0.0002848976571779354
	190	0.459	0.0002654262345650549
	190	0.46155	0.00022955782448869615
	190	0.4641	0.00023673150650396793
	190	0.46665	0.00023980594165336485
	190	0.46920000000000006	0.00020496234329347873
	190	0.47175000000000006	0.00022443376590635918
	190	0.47430000000000005	0.0001906149792629352
	190	0.47685000000000005	0.0001936894144123374
	190	0.47940000000000005	0.000158845816052446
	190	0.48195000000000005	0.00015782100433597862
	190	0.48450000000000004	0.00014039920515603293
	190	0.48705000000000004	0.000158845816052446
	190	0.48960000000000004	0.00013937439343956554
	190	0.49215000000000003	0.00014962251060423944
	190	0.49470000000000003	0.00010965485366201112
	190	0.49725	8.608418418326105e-05
	190	0.4998	0.00011682853567728032
	190	0.5023500000000001	0.00010863004194554608
	190	0.5049	0.00010658041851260661
	190	0.5074500000000001	9.01834310491326e-05
	200	0.0	1.7424245530168545e-05
	200	0.00255	7.789662707604761e-05
	200	0.0051	0.00021729059131739598
	200	0.0076500000000000005	0.0004622549843591773
	200	0.0102	0.0007338682235059223
	200	0.012750000000000001	0.0011264262257444254
	200	0.015300000000000001	0.0013785653081221584
	200	0.01785	0.0017342249080614807
	200	0.0204	0.0020437615051268282
	200	0.02295	0.0024793676433810417
	200	0.025500000000000002	0.0026956332790790158
	200	0.028050000000000002	0.0030184942991968453
	200	0.030600000000000002	0.0033208562069262444
	200	0.03315	0.0034838241504142825
	200	0.0357	0.003799510481196159
	200	0.038250000000000006	0.004116221767597469
	200	0.0408	0.004432933053998768
	200	0.04335	0.004741444695444681
	200	0.0459	0.005189350301131954
	200	0.04845000000000001	0.005428164960457219
	200	0.051000000000000004	0.005686453776551483
	200	0.05355	0.006086186468125922
	200	0.056100000000000004	0.006548441452485098
	200	0.05865000000000001	0.006559715964298754
	200	0.061200000000000004	0.007030170593613306
	200	0.06375	0.007290509320946413
	200	0.0663	0.007432978152045986
	200	0.06885000000000001	0.008073575414184577
	200	0.0714	0.0081975950441346
	200	0.07395	0.008608602247522646
	200	0.07650000000000001	0.008825892838840091
	200	0.07905000000000001	0.00899706042728351
	200	0.0816	0.009207176329264955
	200	0.08415	0.009329146047976135
	200	0.0867	0.009379368873327748
	200	0.08925000000000001	0.009322996314259605
	200	0.0918	0.009257399154616618
	200	0.09435	0.008875090708572283
	200	0.09690000000000001	0.00852148101987185
	200	0.09945000000000001	0.008109448860864336
	200	0.10200000000000001	0.007529323980271663
	200	0.10455	0.006954323877776103
	200	0.1071	0.006224555476747832
	200	0.10965000000000001	0.005633156084341556
	200	0.11220000000000001	0.00533694391032869
	200	0.11475	0.005155526765691025
	200	0.11730000000000002	0.005473263007711773
	200	0.11985000000000001	0.005703878022081652
	200	0.12240000000000001	0.006128209648522227
	200	0.12495	0.006778031511235573
	200	0.1275	0.007358156391828244
	200	0.13005	0.007897283047644048
	200	0.1326	0.008575803667701108
	200	0.13515000000000002	0.009086231566173197
	200	0.13770000000000002	0.009178477571921148
	200	0.14025	0.009820099789679121
	200	0.1428	0.009873397481889049
	200	0.14535	0.010319253176337478
	200	0.1479	0.010170634611521335
	200	0.15045	0.01065236375264941
	200	0.15300000000000002	0.010582666770528852
	200	0.15555000000000002	0.010999823707633475
	200	0.15810000000000002	0.01096087539409545
	200	0.16065000000000002	0.01103364724307439
	200	0.1632	0.011178165985412849
	200	0.16575	0.011306285437840558
	200	0.1683	0.01126528721306369
	200	0.17085	0.011301160659743447
	200	0.1734	0.011263237301824726
	200	0.17595000000000002	0.01142415533407405
	200	0.17850000000000002	0.011329859417087253
	200	0.18105000000000002	0.011226338899525665
	200	0.1836	0.011313460127176508
	200	0.18615	0.011201739964659545
	200	0.1887	0.011477453026283977
	200	0.19125	0.011275536769257785
	200	0.19380000000000003	0.011201739964659545
	200	0.19635000000000002	0.011237613411339305
	200	0.19890000000000002	0.011134092893777715
	200	0.20145000000000002	0.011017247953163643
	200	0.20400000000000001	0.010900403012549572
	200	0.20655	0.010833780897287162
	200	0.2091	0.010800982317465669
	200	0.21165	0.010620590128447453
	200	0.2142	0.010629814729022132
	200	0.21675000000000003	0.010595991193581332
	200	0.21930000000000002	0.01035102680053955
	200	0.22185000000000002	0.010269030350985817
	200	0.22440000000000002	0.010148085587894057
	200	0.22695	0.009934894819054348
	200	0.2295	0.009784226342999362
	200	0.23205	0.009743228118222388
	200	0.23460000000000003	0.009316846580543076
	200	0.23715000000000003	0.009499288680800135
	200	0.23970000000000002	0.009127229790950063
	200	0.24225000000000002	0.008860741329900427
	200	0.24480000000000002	0.008872015841714065
	200	0.24735000000000001	0.008620901714955755
	200	0.2499	0.008628076404291704
	200	0.25245	0.008273441759971805
	200	0.255	0.008111498772103178
	200	0.25755	0.007940331183659758
	200	0.2601	0.007637969275930363
	200	0.26265	0.00754572327018241
	200	0.2652	0.00710191748697267
	200	0.26775000000000004	0.007196213403959617
	200	0.27030000000000004	0.0070363203273298355
	200	0.27285000000000004	0.0065381918962909
	200	0.27540000000000003	0.006463370136073116
	200	0.27795000000000003	0.006263503790285889
	200	0.2805	0.00613538433785818
	200	0.28305	0.005941667725787482
	200	0.2856	0.0057243771344700845
	200	0.28815	0.00548351256390599
	200	0.2907	0.0054302148716960635
	200	0.29325	0.005224198792192306
	200	0.2958	0.004839840434909174
	200	0.29835	0.004836765568050909
	200	0.3009	0.004695321692570718
	200	0.30345	0.004418583675326769
	200	0.30600000000000005	0.004276114844227251
	200	0.30855000000000005	0.004032175406804891
	200	0.31110000000000004	0.003920455244287927
	200	0.31365000000000004	0.0038425586172118795
	200	0.31620000000000004	0.0035627457331097612
	200	0.31875000000000003	0.003406952478957666
	200	0.32130000000000003	0.0033218811625456658
	200	0.32385	0.003161988085915884
	200	0.3264	0.0029692964294646086
	200	0.32895	0.0028124782196930907
	200	0.3315	0.0026577099211604173
	200	0.33405	0.0025459897586434543
	200	0.3366	0.002536765158068659
	200	0.33915	0.002298975454362829
	200	0.3417	0.002274376519496709
	200	0.34425	0.002143182200210734
	200	0.3468	0.0020570859281792675
	200	0.34935000000000005	0.0019617650555730963
	200	0.35190000000000005	0.0018695190498251451
	200	0.35445000000000004	0.001789572511510254
	200	0.35700000000000004	0.0016173799674474116
	200	0.35955000000000004	0.001613280144969725
	200	0.36210000000000003	0.0014923353818779668
	200	0.36465000000000003	0.0014995100712139186
	200	0.3672	0.0014380127340486177
	200	0.36975	0.0013303923940093411
	200	0.3723	0.0012186722314923779
	200	0.37485	0.0011715242729989808
	200	0.3774	0.0011069520689754148
	200	0.37995	0.001064928888579126
	200	0.3825	0.0009634582822563796
	200	0.38505	0.0009778076609282618
	200	0.38760000000000006	0.0009767827053088615
	200	0.39015000000000005	0.0008794119214638018
	200	0.39270000000000005	0.000875312098986115
	200	0.39525000000000005	0.0007769163595216338
	200	0.39780000000000004	0.0007758914039022121
	200	0.40035000000000004	0.0007594921139914652
	200	0.40290000000000004	0.0007041445105426945
	200	0.40545000000000003	0.0006395723065191286
	200	0.40800000000000003	0.0006303477059443334
	200	0.41055	0.0005514261232488641
	200	0.4131	0.0005606507238236592
	200	0.41565	0.0005750001024955627
	200	0.4182	0.0005114528540914186
	200	0.42075	0.00042638153767941904
	200	0.4233	0.0004509804725455394
	200	0.42585	0.00043355622701537084
	200	0.4284	0.00039050809099965174
	200	0.43095000000000006	0.0004130571146269372
	200	0.43350000000000005	0.0003771836679471784
	200	0.43605000000000005	0.0003361854431703112
	200	0.43860000000000005	0.0003628342892752749
	200	0.44115000000000004	0.00035155977746163634
	200	0.44370000000000004	0.00030236190772939573
	200	0.44625000000000004	0.0002869875734380705
	200	0.44880000000000003	0.00025623890485542013
	200	0.45135000000000003	0.00027981288410211877
	200	0.4539	0.000247014304280625
	200	0.45645	0.0002398396149446732
	200	0.459	0.00022959005875045643
	200	0.46155	0.00024291448180293828
	200	0.4641	0.0002090909463620228
	200	0.46665	0.000200891301406645
	200	0.46920000000000006	0.00014656865357730032
	200	0.47175000000000006	0.00015886812101036048
	200	0.47430000000000005	0.0001619429878686255
	200	0.47685000000000005	0.0001721925440628423
	200	0.47940000000000005	0.00015989307662978215
	200	0.48195000000000005	0.0001527183872938304
	200	0.48450000000000004	0.00013631909738308348
	200	0.48705000000000004	0.00012709449680828837
	200	0.48960000000000004	0.0001301693636665534
	200	0.49215000000000003	0.00010659538441985476
	200	0.49470000000000003	0.00011889485185291491
	200	0.49725	8.507131641199948e-05
	200	0.4998	9.737078384505752e-05
	200	0.5023500000000001	0.0001045454731810137
	200	0.5049	8.0971493934311e-05
	200	0.5074500000000001	7.994653831489281e-05
	210	0.0	2.2546920654311634e-05
	210	0.00255	0.00017115162496682016
	210	0.0051	0.000528827775346582
	210	0.0076500000000000005	0.0009766916083435904
	210	0.0102	0.0014563261022625831
	210	0.012750000000000001	0.002129659141802708
	210	0.015300000000000001	0.002730227119231191
	210	0.01785	0.003262129474666997
	210	0.0204	0.0038596228720062555
	210	0.02295	0.004442768228929134
	210	0.025500000000000002	0.004719480436959323
	210	0.028050000000000002	0.005046410786446841
	210	0.030600000000000002	0.005494274619443856
	210	0.03315	0.005868348530299466
	210	0.0357	0.006203477760024915
	210	0.038250000000000006	0.0065888251312077135
	210	0.0408	0.006960849322003857
	210	0.04335	0.0074445832560417965
	210	0.0459	0.007859651568087078
	210	0.04845000000000001	0.008214253138377637
	210	0.051000000000000004	0.008483791326199636
	210	0.05355	0.00885274093690653
	210	0.056100000000000004	0.009268834108981553
	210	0.05865000000000001	0.009492253595465211
	210	0.061200000000000004	0.009906297047480755
	210	0.06375	0.010047727731585073
	210	0.0663	0.01039925472178633
	210	0.06885000000000001	0.010585779247199327
	210	0.0714	0.011004946999363576
	210	0.07395	0.010995723259095844
	210	0.07650000000000001	0.011174048904270912
	210	0.07905000000000001	0.011273460327155833
	210	0.0816	0.011382095490308428
	210	0.08415	0.01121401844543083
	210	0.0867	0.011314454728345432
	210	0.08925000000000001	0.011052090560731684
	210	0.0918	0.010725160211244164
	210	0.09435	0.010447423143184175
	210	0.09690000000000001	0.009699275321472984
	210	0.09945000000000001	0.009130478004966483
	210	0.10200000000000001	0.00843562290480179
	210	0.10455	0.007820706886956925
	210	0.1071	0.007223213489617625
	210	0.10965000000000001	0.006605222891683577
	210	0.11220000000000001	0.006324411243534423
	210	0.11475	0.0060169532346119586
	210	0.11730000000000002	0.006123538677705101
	210	0.11985000000000001	0.006536557269690901
	210	0.12240000000000001	0.006976222222449978
	210	0.12495	0.0078043091264810615
	210	0.1275	0.008305465681024625
	210	0.13005	0.008967525260237596
	210	0.1326	0.009526073976446576
	210	0.13515000000000002	0.00965418148016436
	210	0.13770000000000002	0.009977012389532913
	210	0.14025	0.010248600297414394
	210	0.1428	0.010470994923868285
	210	0.14535	0.010631897948537692
	210	0.1479	0.01079382583323684
	210	0.15045	0.011001872419274233
	210	0.15300000000000002	0.010663668609459677
	210	0.15555000000000002	0.010944480257608833
	210	0.15810000000000002	0.011019295039779956
	210	0.16065000000000002	0.011151501983616603
	210	0.1632	0.010971126618382109
	210	0.16575	0.01124988854647178
	210	0.1683	0.011013145879601508
	210	0.17085	0.011088985521802375
	210	0.1734	0.01101417073963113
	210	0.17595000000000002	0.010885038375883829
	210	0.17850000000000002	0.010728234791333387
	210	0.18105000000000002	0.010639071968745884
	210	0.1836	0.010453572303362683
	210	0.18615	0.010407453602024318
	210	0.1887	0.010354160880477763
	210	0.19125	0.010344937140209978
	210	0.19380000000000003	0.010474069503957512
	210	0.19635000000000002	0.010028255391019985
	210	0.19890000000000002	0.009992385289979035
	210	0.20145000000000002	0.009879650686707478
	210	0.20400000000000001	0.009767940943465659
	210	0.20655	0.009571167817755303
	210	0.2091	0.009395916752669518
	210	0.21165	0.009335450010914771
	210	0.2142	0.009014668821605603
	210	0.21675000000000003	0.008994171621010873
	210	0.21930000000000002	0.008827119436163018
	210	0.22185000000000002	0.008630346310452662
	210	0.22440000000000002	0.008403852243879803
	210	0.22695	0.008304440820994883
	210	0.2295	0.008125090315790132
	210	0.23205	0.007914994009693052
	210	0.23460000000000003	0.007763314725291404
	210	0.23715000000000003	0.007685425363031054
	210	0.23970000000000002	0.007417936895268539
	210	0.24225000000000002	0.007171970488130593
	210	0.24480000000000002	0.007009017743401705
	210	0.24735000000000001	0.006951625581736184
	210	0.2499	0.0067405044156094475
	210	0.25245	0.006522209229274521
	210	0.255	0.006565253350523661
	210	0.25755	0.006288541142493473
	210	0.2601	0.006017978094641733
	210	0.26265	0.005791484028068874
	210	0.2652	0.005702321205481244
	210	0.26775000000000004	0.005506572939800754
	210	0.27030000000000004	0.005365142255696436
	210	0.27285000000000004	0.005091504627755471
	210	0.27540000000000003	0.00491317898258046
	210	0.27795000000000003	0.004794295219130454
	210	0.2805	0.0046344170544907895
	210	0.28305	0.004474538889851124
	210	0.2856	0.004356679986430859
	210	0.28815	0.0041681057409584344
	210	0.2907	0.004049221977508427
	210	0.29325	0.0037735346295079803
	210	0.2958	0.0037438136886454787
	210	0.29835	0.0035552394431730538
	210	0.3009	0.0033676900577303704
	210	0.30345	0.0033225962164216746
	210	0.30600000000000005	0.0031084004702057856
	210	0.30855000000000005	0.0030663812089863868
	210	0.31110000000000004	0.0029403234253281897
	210	0.31365000000000004	0.002905478184316981
	210	0.31620000000000004	0.002767122080301886
	210	0.31875000000000003	0.0025590754942643743
	210	0.32130000000000003	0.0024442911709333334
	210	0.32385	0.0023612775085242767
	210	0.3264	0.002177827563200559
	210	0.32895	0.0021481066223380573
	210	0.3315	0.0020036013581445143
	210	0.33405	0.001938010316241062
	210	0.3366	0.0018201514128207965
	210	0.33915	0.001746361490679413
	210	0.3417	0.0017135659697276868
	210	0.34425	0.0016172291269319914
	210	0.3468	0.0014901464832440207
	210	0.34935000000000005	0.0014112322609539621
	210	0.35190000000000005	0.0013282185985449056
	210	0.35445000000000004	0.0013282185985449056
	210	0.35700000000000004	0.001256478396463005
	210	0.35955000000000004	0.001166290713845758
	210	0.36210000000000003	0.0011283708927453248
	210	0.36465000000000003	0.0010945505117638573
	210	0.3672	0.0010925007917043745
	210	0.36975	0.0009315977670349684
	210	0.3723	0.0008854790656966036
	210	0.37485	0.0008936779459345352
	210	0.3774	0.0009182745866483298
	210	0.37995	0.0007758190425142697
	210	0.3825	0.0007758190425142697
	210	0.38505	0.0007481478217112345
	210	0.38760000000000006	0.0006866562199267644
	210	0.39015000000000005	0.0006887059399862472
	210	0.39270000000000005	0.0006589849991237456
	210	0.39525000000000005	0.0006149160178448636
	210	0.39780000000000004	0.0005769961967444304
	210	0.40035000000000004	0.0005595735762388259
	210	0.40290000000000004	0.0005257531952573585
	210	0.40545000000000003	0.000499106834484081
	210	0.40800000000000003	0.00046016215335390625
	210	0.41055	0.0004427395328483018
	210	0.4131	0.00047860963388925224
	210	0.41565	0.0003679247506771768
	210	0.4182	0.00037817335097459117
	210	0.42075	0.00039047167133148843
	210	0.4233	0.0003412783899038993
	210	0.42585	0.00031053258901165615
	210	0.4284	0.0003248806294280293
	210	0.43095000000000006	0.0002746624879707058
	210	0.43350000000000005	0.00031360716910088047
	210	0.43605000000000005	0.0002879856683573445
	210	0.43860000000000005	0.0002777370680599301
	210	0.44115000000000004	0.0002613393075840671
	210	0.44370000000000004	0.0002264940665728581
	210	0.44625000000000004	0.0002213697664241509
	210	0.44880000000000003	0.0002234194864836338
	210	0.45135000000000003	0.00020702172600777077
	210	0.4539	0.00018652452541294197
	210	0.45645	0.00019369854562113206
	210	0.459	0.00019369854562113206
	210	0.46155	0.00017525106508578615
	210	0.4641	0.00015885330460992312
	210	0.46665	0.00015065442437198833
	210	0.46920000000000006	0.00014450526419354298
	210	0.47175000000000006	0.00012093348350948987
	210	0.47430000000000005	0.00014143068410431864
	210	0.47685000000000005	0.00011580918336078265
	210	0.47940000000000005	0.00010966002318233404
	210	0.48195000000000005	0.00010556058306336826
	210	0.48450000000000004	0.00010556058306336826
	210	0.48705000000000004	0.00011068488321207546
	210	0.48960000000000004	0.00010043628291466108
	210	0.49215000000000003	7.993908231983227e-05
	210	0.49470000000000003	9.018768261724669e-05
	210	0.49725	6.866562199267645e-05
	210	0.4998	9.121254264698614e-05
	210	0.5023500000000001	8.403852243879986e-05
	210	0.5049	7.583964220086488e-05
	210	0.5074500000000001	4.9193281427590164e-05
	220	0.0	2.9722372542267263e-05
	220	0.00255	0.00027980026565651596
	220	0.0051	0.000882446991685935
	220	0.0076500000000000005	0.0017013496006952986
	220	0.0102	0.0027170348141224315
	220	0.012750000000000001	0.0036107558091864676
	220	0.015300000000000001	0.004485003525688329
	220	0.01785	0.005358226332792181
	220	0.0204	0.0061832783981896
	220	0.02295	0.006971433725258686
	220	0.025500000000000002	0.007531034256571719
	220	0.028050000000000002	0.007987118938685821
	220	0.030600000000000002	0.008497523818894421
	220	0.03315	0.008880839933749845
	220	0.0357	0.009389194995162414
	220	0.038250000000000006	0.009686418720585115
	220	0.0408	0.010380282383037355
	220	0.04335	0.01058321444384315
	220	0.0459	0.01106492186090748
	220	0.04845000000000001	0.011279127925091437
	220	0.051000000000000004	0.011682942227907068
	220	0.05355	0.012038585789016235
	220	0.056100000000000004	0.012094955805906743
	220	0.05865000000000001	0.012342983880225006
	220	0.061200000000000004	0.012847239304045539
	220	0.06375	0.012700677260130222
	220	0.0663	0.013016349354716992
	220	0.06885000000000001	0.0130542710024434
	220	0.0714	0.01330332398615964
	220	0.07395	0.013059395549433377
	220	0.07650000000000001	0.012957929519030536
	220	0.07905000000000001	0.013096292287761779
	220	0.0816	0.012974328069398683
	220	0.08415	0.012606385595513374
	220	0.0867	0.012411652809891557
	220	0.08925000000000001	0.011863326281956691
	220	0.0918	0.011662444039946882
	220	0.09435	0.010933733457962272
	220	0.09690000000000001	0.010467399681868137
	220	0.09945000000000001	0.009780710385201962
	220	0.10200000000000001	0.00868303241993409
	220	0.10455	0.008284342664108504
	220	0.1071	0.007683745756875061
	220	0.10965000000000001	0.007015504829373093
	220	0.11220000000000001	0.006595291976189315
	220	0.11475	0.006815647496761259
	220	0.11730000000000002	0.00691403879897018
	220	0.11985000000000001	0.007244059625129149
	220	0.12240000000000001	0.00766017284072089
	220	0.12495	0.00817365244912351
	220	0.1275	0.008858291926993665
	220	0.13005	0.009089921450943748
	220	0.1326	0.009771486200619772
	220	0.13515000000000002	0.010072809563634587
	220	0.13770000000000002	0.010242944523704119
	220	0.14025	0.010387456748823418
	220	0.1428	0.010518645151768596
	220	0.14535	0.01045100113149999
	220	0.1479	0.01050224660140045
	220	0.15045	0.010511470785982418
	220	0.15300000000000002	0.010632410094947621
	220	0.15555000000000002	0.010701079024614236
	220	0.15810000000000002	0.010598588084813317
	220	0.16065000000000002	0.010351584919893096
	220	0.1632	0.010434602581131843
	220	0.16575	0.010447926403305963
	220	0.1683	0.010113805939554956
	220	0.17085	0.010274716715042405
	220	0.1734	0.009840155130286389
	220	0.17595000000000002	0.009918048244535196
	220	0.17850000000000002	0.009787884750988025
	220	0.18105000000000002	0.009456839015431049
	220	0.1836	0.009685393811187104
	220	0.18615	0.009399444089142533
	220	0.1887	0.009194462209540689
	220	0.19125	0.00914219183024212
	220	0.19380000000000003	0.009084796903953703
	220	0.19635000000000002	0.008653310047391822
	220	0.19890000000000002	0.00864306095341173
	220	0.20145000000000002	0.008436029255013869
	220	0.20400000000000001	0.008375559600531325
	220	0.20655	0.008056812777750458
	220	0.2091	0.007965595841327637
	220	0.21165	0.007814934159820283
	220	0.2142	0.007745240320755572
	220	0.21675000000000003	0.007604827733228393
	220	0.21930000000000002	0.00735987438710419
	220	0.22185000000000002	0.007274806907069425
	220	0.22440000000000002	0.007070849936865592
	220	0.22695	0.0069037897049900885
	220	0.2295	0.006705982191174308
	220	0.23205	0.006613740345353407
	220	0.23460000000000003	0.0062898689755825675
	220	0.23715000000000003	0.006094111280562807
	220	0.23970000000000002	0.00590655286072712
	220	0.24225000000000002	0.005803037011528189
	220	0.24480000000000002	0.005602154769518383
	220	0.24735000000000001	0.005370525245568299
	220	0.2499	0.005259835030583303
	220	0.25245	0.005038454600613313
	220	0.255	0.004907266197668132
	220	0.25755	0.004624391203817589
	220	0.2601	0.004625416113215599
	220	0.26265	0.004582369918499211
	220	0.2652	0.004403010773847502
	220	0.26775000000000004	0.004175480887489552
	220	0.27030000000000004	0.0040012462898279845
	220	0.27285000000000004	0.003938726816549423
	220	0.27540000000000003	0.003815737688788316
	220	0.27795000000000003	0.003513389416375597
	220	0.2805	0.0035031403223955053
	220	0.28305	0.0033955248356045374
	220	0.2856	0.0032366638789131084
	220	0.28815	0.003092151653793809
	220	0.2907	0.0029917105327889053
	220	0.29325	0.0028615470392417347
	220	0.2958	0.00277647955920697
	220	0.29835	0.0026524655220478547
	220	0.3009	0.00256739804201309
	220	0.30345	0.0024628572834160954
	220	0.30600000000000005	0.002323469605286896
	220	0.30855000000000005	0.0021769075613715778
	220	0.31110000000000004	0.0021676833767894947
	220	0.31365000000000004	0.002125662091471117
	220	0.31620000000000004	0.001955527131401587
	220	0.31875000000000003	0.0018325380036404808
	220	0.32130000000000003	0.0017607943457798353
	220	0.32385	0.0018120398156802962
	220	0.3264	0.0016060330266804436
	220	0.32895	0.0015424886440038724
	220	0.3315	0.001523015365441697
	220	0.33405	0.001381577868516425
	220	0.3366	0.0012801118381135126
	220	0.33915	0.0012698627441334203
	220	0.3417	0.001255514012561291
	220	0.34425	0.0012657631065413834
	220	0.3468	0.001113051606237986
	220	0.34935000000000005	0.0010392581295813465
	220	0.35190000000000005	0.001037208310785328
	220	0.35445000000000004	0.000976738656302784
	220	0.35700000000000004	0.0009675144717207013
	220	0.35955000000000004	0.0008230022466014016
	220	0.36210000000000003	0.000848624981551632
	220	0.36465000000000003	0.0008465751627556135
	220	0.3672	0.0007799560518850145
	220	0.36975	0.0007174365786064521
	220	0.3723	0.0006948885718502494
	220	0.37485	0.0006518423771338624
	220	0.3774	0.000636468736163724
	220	0.37995	0.0006026467260294198
	220	0.3825	0.0005882979944572907
	220	0.38505	0.0005073301520145516
	220	0.38760000000000006	0.0005073301520145626
	220	0.39015000000000005	0.0004550597727160925
	220	0.39270000000000005	0.0004868319640543783
	220	0.39525000000000005	0.0004591594103081294
	220	0.39780000000000004	0.000433536675357899
	220	0.40035000000000004	0.00038946557124350256
	220	0.40290000000000004	0.0004109886686016962
	220	0.40545000000000003	0.000344369557731097
	220	0.40800000000000003	0.00039356520883553954
	220	0.41055	0.00032899591676095876
	220	0.4131	0.00031977173217887585
	220	0.41565	0.00029927354421869145
	220	0.4182	0.0003033731818107283
	220	0.42075	0.00029004935963660854
	220	0.4233	0.00026750135288040574
	220	0.42585	0.000273650809268461
	220	0.4284	0.0002767255374624827
	220	0.43095000000000006	0.00026750135288040574
	220	0.43350000000000005	0.00022650497696003702
	220	0.43605000000000005	0.0002131811547859172
	220	0.43860000000000005	0.00021625588297994485
	220	0.44115000000000004	0.0001937078762237421
	220	0.44370000000000004	0.00021625588297994485
	220	0.44625000000000004	0.00016808514127351163
	220	0.44880000000000003	0.0001578360472934195
	220	0.45135000000000003	0.00014348731572129042
	220	0.4539	0.00016706023187550243
	220	0.45645	0.00014348731572129042
	220	0.459	0.00015168659090536416
	220	0.46155	0.00014861186271133652
	220	0.4641	0.00015681113789541026
	220	0.46665	0.00011069021498499308
	220	0.46920000000000006	0.00011888949016906921
	220	0.47175000000000006	0.00010864039618897704
	220	0.47430000000000005	9.736639281087564e-05
	220	0.47685000000000005	0.00011581476197504158
	220	0.47940000000000005	9.941621160689409e-05
	220	0.48195000000000005	8.609238943277425e-05
	220	0.48450000000000004	8.916711762680192e-05
	220	0.48705000000000004	0.0001004411210049033
	220	0.48960000000000004	6.251947327856226e-05
	220	0.49215000000000003	7.0718748462636e-05
	220	0.49470000000000003	7.584329545268208e-05
	220	0.49725	5.637001689050696e-05
	220	0.4998	6.35443826765701e-05
	220	0.5023500000000001	7.174365786064678e-05
	220	0.5049	5.124546990045976e-05
	220	0.5074500000000001	5.2270379298471225e-05
	230	0.0	6.044487427466151e-05
	230	0.00255	0.00045384880175720416
	230	0.0051	0.0014373586204635609
	230	0.0076500000000000005	0.002734362193882569
	230	0.0102	0.0041686473461626725
	230	0.012750000000000001	0.0054287693013801925
	230	0.015300000000000001	0.00674523817329443
	230	0.01785	0.007956184637576632
	230	0.0204	0.008719429236468543
	230	0.02295	0.009799241058256565
	230	0.025500000000000002	0.01062497951021211
	230	0.028050000000000002	0.011003016096777367
	230	0.030600000000000002	0.011267334360554713
	230	0.03315	0.01196398714880502
	230	0.0357	0.01222420745500441
	230	0.038250000000000006	0.012668835852211275
	230	0.0408	0.01309809690850082
	230	0.04335	0.013408517195029977
	230	0.0459	0.01377733337704486
	230	0.04845000000000001	0.014051896534767091
	230	0.051000000000000004	0.014231182178802104
	230	0.05355	0.014636879979018438
	230	0.056100000000000004	0.014841777857915593
	230	0.05865000000000001	0.014787479920007889
	230	0.061200000000000004	0.014861243156410867
	230	0.06375	0.014853047241254979
	230	0.0663	0.014865341113988729
	230	0.06885000000000001	0.014750598301806398
	230	0.0714	0.01486021866701638
	230	0.07395	0.014493451463790387
	230	0.07650000000000001	0.014593851424450074
	230	0.07905000000000001	0.014235280136380047
	230	0.0816	0.013969937383208227
	230	0.08415	0.013500721240533737
	230	0.0867	0.013184154017637555
	230	0.08925000000000001	0.012712888896174163
	230	0.0918	0.012019309576107284
	230	0.09435	0.011384126151526033
	230	0.09690000000000001	0.010754065173917334
	230	0.09945000000000001	0.00987197980526507
	230	0.10200000000000001	0.009212208635216221
	230	0.10455	0.008566780316690174
	230	0.1071	0.007828123463265876
	230	0.10965000000000001	0.007234944103858647
	230	0.11220000000000001	0.006874323836999649
	230	0.11475	0.007014678884044163
	230	0.11730000000000002	0.00724621348719799
	230	0.11985000000000001	0.007578148051011386
	230	0.12240000000000001	0.007832221420843862
	230	0.12495	0.008308608989279754
	230	0.1275	0.00876245779103696
	230	0.13005	0.009152788250336046
	230	0.1326	0.009434522833819535
	230	0.13515000000000002	0.009480624856571498
	230	0.13770000000000002	0.009992869553814393
	230	0.14025	0.009902714487099644
	230	0.1428	0.009922179785594874
	230	0.14535	0.009960085893190848
	230	0.1479	0.010131175622069975
	230	0.15045	0.009903738976494022
	230	0.15300000000000002	0.009941645084090104
	230	0.15555000000000002	0.009896567550732727
	230	0.15810000000000002	0.00984022063403601
	230	0.16065000000000002	0.009707037012752856
	230	0.1632	0.009559510539946903
	230	0.16575	0.009508286070222614
	230	0.1683	0.009456037111103838
	230	0.17085	0.009061608694226808
	230	0.1734	0.008975551585089905
	230	0.17595000000000002	0.008729674130413414
	230	0.17850000000000002	0.008678449660689124
	230	0.18105000000000002	0.008639519063698664
	230	0.1836	0.008379298757499274
	230	0.18615	0.008345490607481243
	230	0.1887	0.008063756023997651
	230	0.19125	0.007971551978493842
	230	0.19380000000000003	0.007895739763301981
	230	0.19635000000000002	0.007540241943415412
	230	0.19890000000000002	0.007238017572042104
	230	0.20145000000000002	0.00708331967347475
	230	0.20400000000000001	0.0068855932203389925
	230	0.20655	0.006789291217257328
	230	0.2091	0.006542389273186253
	230	0.21165	0.0067196259384322944
	230	0.2142	0.006367201586729113
	230	0.21675000000000003	0.006178695538143797
	230	0.21930000000000002	0.006143862898731281
	230	0.22185000000000002	0.0059225731895223505
	230	0.22440000000000002	0.005790414057633682
	230	0.22695	0.005710503884863791
	230	0.2295	0.005360128511949652
	230	0.23205	0.005237189784611299
	230	0.23460000000000003	0.004941112349604964
	230	0.23715000000000003	0.004902181752614504
	230	0.23970000000000002	0.004849932793495728
	230	0.24225000000000002	0.004532341081205133
	230	0.24480000000000002	0.004541561485755506
	230	0.24735000000000001	0.004351006458381148
	230	0.2499	0.004237288135593226
	230	0.25245	0.00402214536275121
	230	0.255	0.0039012556142018874
	230	0.25755	0.0038049536111202232
	230	0.2601	0.003658451627708755
	230	0.26265	0.0035293659640035454
	230	0.2652	0.0033623741927022886
	230	0.26775000000000004	0.0032855374881159273
	230	0.27030000000000004	0.0032138232305019224
	230	0.27285000000000004	0.0031052273546864286
	230	0.27540000000000003	0.0029064764121561853
	230	0.27795000000000003	0.0027702193226895756
	230	0.2805	0.0026308887650395084
	230	0.28305	0.002665721404452025
	230	0.2856	0.002547905124086159
	230	0.28815	0.002496680654361869
	230	0.2907	0.0022958807330426545
	230	0.29325	0.0021944562829885614
	230	0.2958	0.0020889338753565254
	230	0.29835	0.0020807379602006387
	230	0.3009	0.0018584237615972225
	230	0.30345	0.001937309444972586
	230	0.30600000000000005	0.0018891584434317964
	230	0.30855000000000005	0.0017129462675802404
	230	0.31110000000000004	0.0017283136084975273
	230	0.31365000000000004	0.0015777136675081162
	230	0.31620000000000004	0.0015080483886830821
	230	0.31875000000000003	0.0015152198144444827
	230	0.32130000000000003	0.0013410566173818988
	230	0.32385	0.0012939301052355523
	230	0.3264	0.001232460741566405
	230	0.32895	0.0012478280824836918
	230	0.3315	0.0011382077172737122
	230	0.33405	0.0010900567157328801
	230	0.3366	0.0010818608005769938
	230	0.33915	0.0010193669475133608
	230	0.3417	0.00101219552175196
	230	0.34425	0.0008984771989640376
	230	0.3468	0.0008769629216798168
	230	0.34935000000000005	0.0008298364095334895
	230	0.35190000000000005	0.0007837343867816292
	230	0.35445000000000004	0.0007775874504147145
	230	0.35700000000000004	0.0007355833852407971
	230	0.35955000000000004	0.0006761630003606213
	230	0.36210000000000003	0.0007007507458282801
	230	0.36465000000000003	0.0006515752548929621
	230	0.3672	0.0006064977215355875
	230	0.36975	0.0005706405927285848
	230	0.3723	0.0005603956987837269
	230	0.37485	0.000511220207848409
	230	0.3774	0.00048151001540832115
	230	0.37995	0.0004866324623807501
	230	0.3825	0.0004702406320689775
	230	0.38505	0.0004466773759957946
	230	0.38760000000000006	0.0004108202471888016
	230	0.39015000000000005	0.00042413860931711695
	230	0.39270000000000005	0.0004517998229682333
	230	0.39525000000000005	0.000380085565354228
	230	0.39780000000000004	0.0003534488410975974
	230	0.40035000000000004	0.0003319345638133958
	230	0.40290000000000004	0.00033910598957479643
	230	0.40545000000000003	0.0002745631577221916
	230	0.40800000000000003	0.00028378356227256376
	230	0.41055	0.0002960774350063932
	230	0.4131	0.0002561223486214474
	230	0.41565	0.00022026521981444478
	230	0.4182	0.00023973051830967479
	230	0.42075	0.0002212897092089306
	230	0.4233	0.00023255909254827427
	230	0.42585	0.00021616726223650163
	230	0.4284	0.00017826115464052354
	230	0.43095000000000006	0.00019362849555781426
	230	0.43350000000000005	0.0001864570697964137
	230	0.43605000000000005	0.00021514277284201584
	230	0.43860000000000005	0.0001587958561452974
	230	0.44115000000000004	0.00018031013342949896
	230	0.44370000000000004	0.0001649427925122121
	230	0.44625000000000004	0.00014137953643903896
	230	0.44880000000000003	0.00014137953643903896
	230	0.45135000000000003	0.0001383060682555816
	230	0.4539	0.0001301101530996953
	230	0.45645	0.0001106448546044653
	230	0.459	0.00010449791823755056
	230	0.46155	9.937547126512162e-05
	230	0.4641	0.00010552240763203634
	230	0.46665	0.00011679179097137748
	230	0.46920000000000006	8.195915155886316e-05
	230	0.47175000000000006	7.581221519194843e-05
	230	0.47430000000000005	7.786119398092001e-05
	230	0.47685000000000005	8.503261974232055e-05
	230	0.47940000000000005	6.86407894305479e-05
	230	0.48195000000000005	7.581221519194843e-05
	230	0.48450000000000004	7.376323640297686e-05
	230	0.48705000000000004	6.454283185260475e-05
	230	0.48960000000000004	5.122446972428949e-05
	230	0.49215000000000003	7.581221519194843e-05
	230	0.49470000000000003	5.122446972428949e-05
	230	0.49725	4.200406517391738e-05
	230	0.4998	6.659181064157488e-05
	230	0.5023500000000001	5.532242730223384e-05
	230	0.5049	4.4053043962888e-05
	230	0.5074500000000001	5.0199980329804786e-05
	240	0.0	7.888253161704067e-05
	240	0.00255	0.0006454025314121509
	240	0.0051	0.0019679654965757804
	240	0.0076500000000000005	0.003765872548366772
	240	0.0102	0.0055945130540345335
	240	0.012750000000000001	0.0073422221311601355
	240	0.015300000000000001	0.009023342058219405
	240	0.01785	0.010080572871580262
	240	0.0204	0.011453333811409281
	240	0.02295	0.012443975474703805
	240	0.025500000000000002	0.013119087011530167
	240	0.028050000000000002	0.013884350013061715
	240	0.030600000000000002	0.014092313050961208
	240	0.03315	0.014480579018271015
	240	0.0357	0.014868844985580863
	240	0.038250000000000006	0.01529194220061776
	240	0.0408	0.015531663140856562
	240	0.04335	0.015789824153421377
	240	0.0459	0.016060278547536944
	240	0.04845000000000001	0.016380930916317947
	240	0.051000000000000004	0.016557136051878092
	240	0.05355	0.016357368601679047
	240	0.056100000000000004	0.016494644695661947
	240	0.05865000000000001	0.016586845057292302
	240	0.061200000000000004	0.016420884406357746
	240	0.06375	0.016164772290718003
	240	0.0663	0.016177065672268627
	240	0.06885000000000001	0.015928124695866883
	240	0.0714	0.01599881163978345
	240	0.07395	0.0158256798496109
	240	0.07650000000000001	0.015335993484507796
	240	0.07905000000000001	0.014695713195408439
	240	0.0816	0.014543070374487151
	240	0.08415	0.013886398909986853
	240	0.0867	0.01340798147797174
	240	0.08925000000000001	0.012819948060462966
	240	0.0918	0.011993218151177874
	240	0.09435	0.011517874064550447
	240	0.09690000000000001	0.01052518350433087
	240	0.09945000000000001	0.010131795294708224
	240	0.10200000000000001	0.009157544806814643
	240	0.10455	0.00859204925548209
	240	0.1071	0.007974306832558987
	240	0.10965000000000001	0.0073637355488738844
	240	0.11220000000000001	0.007246948424142162
	240	0.11475	0.007128112402485282
	240	0.11730000000000002	0.007182408171000945
	240	0.11985000000000001	0.00742725135355254
	240	0.12240000000000001	0.007755074861571411
	240	0.12495	0.008336961588304907
	240	0.1275	0.00872112976176452
	240	0.13005	0.009061246651334098
	240	0.1326	0.009338872184687479
	240	0.13515000000000002	0.009325554354674314
	240	0.13770000000000002	0.009370630087026908
	240	0.14025	0.009404436886291355
	240	0.1428	0.009571421985688467
	240	0.14535	0.009583715367239174
	240	0.1479	0.009585764264164293
	240	0.15045	0.009389070159352867
	240	0.15300000000000002	0.009398290195516
	240	0.15555000000000002	0.009223109508418417
	240	0.15810000000000002	0.009177009327603262
	240	0.16065000000000002	0.008872748134223249
	240	0.1632	0.008793865602606208
	240	0.16575	0.008540826832354142
	240	0.1683	0.008406624083758916
	240	0.17085	0.008249883468987394
	240	0.1734	0.007950744517920088
	240	0.17595000000000002	0.007725365856157201
	240	0.17850000000000002	0.007763270449271884
	240	0.18105000000000002	0.007512280575944935
	240	0.1836	0.007530720648270996
	240	0.18615	0.007233630594128894
	240	0.1887	0.00706971884011946
	240	0.19125	0.006780824373677756
	240	0.19380000000000003	0.006738821986712911
	240	0.19635000000000002	0.006627157104293983
	240	0.19890000000000002	0.006375142782504477
	240	0.20145000000000002	0.006192790956168981
	240	0.20400000000000001	0.00595307001593018
	240	0.20655	0.005711300178766264
	240	0.2091	0.0056641755494885515
	240	0.21165	0.005552510667069623
	240	0.2142	0.005174489184385307
	240	0.21675000000000003	0.00535684101072086
	240	0.21930000000000002	0.004997259600362661
	240	0.22185000000000002	0.004803638840939015
	240	0.22440000000000002	0.004843592330978815
	240	0.22695	0.004706316236995914
	240	0.2295	0.00454957562222439
	240	0.23205	0.004298585748897396
	240	0.23460000000000003	0.004356979311263304
	240	0.23715000000000003	0.004110087231786592
	240	0.23970000000000002	0.003998422349367665
	240	0.24225000000000002	0.003835535043820787
	240	0.24480000000000002	0.003770994790679572
	240	0.24735000000000001	0.003581471825106163
	240	0.2499	0.0034810758757753833
	240	0.25245	0.003280283977113825
	240	0.255	0.0031993525485716667
	240	0.25755	0.003030318552249436
	240	0.2601	0.0029350448452314525
	240	0.26265	0.002883822422103504
	240	0.2652	0.002810062132799197
	240	0.26775000000000004	0.002682006074979386
	240	0.27030000000000004	0.0025672678471727814
	240	0.27285000000000004	0.002448431825515941
	240	0.27540000000000003	0.002365451500048664
	240	0.27795000000000003	0.0022076864368145827
	240	0.2805	0.0021503173229112803
	240	0.28305	0.002125730559809865
	240	0.2856	0.001984356671976727
	240	0.28815	0.001978209981201373
	240	0.2907	0.001875765134945476
	240	0.29325	0.0017210734170990713
	240	0.2958	0.001658582060882974
	240	0.29835	0.0016401419885569125
	240	0.3009	0.0015510149723142823
	240	0.30345	0.001380956527529463
	240	0.30600000000000005	0.0014680346468470057
	240	0.30855000000000005	0.0012785116812735959
	240	0.31110000000000004	0.0012805605781987138
	240	0.31365000000000004	0.001273389438960801
	240	0.31620000000000004	0.0011658223503921092
	240	0.31875000000000003	0.0011852868711807296
	240	0.32130000000000003	0.0010971843034006579
	240	0.32385	0.0010500596741229453
	240	0.3264	0.000923028064765633
	240	0.32895	0.000960932657880315
	240	0.3315	0.0009414681370916944
	240	0.33405	0.0008820501262632741
	240	0.3366	0.0008748789870253612
	240	0.33915	0.0008513166723865051
	240	0.3417	0.000850292223923946
	240	0.34425	0.0007509207230557258
	240	0.3468	0.0007099427845533514
	240	0.34935000000000005	0.0006996982999277772
	240	0.35190000000000005	0.0006484758767998286
	240	0.35445000000000004	0.0006034001444472339
	240	0.35700000000000004	0.0006146690775353826
	240	0.35955000000000004	0.0005521777213192854
	240	0.36210000000000003	0.0005388598913060188
	240	0.36465000000000003	0.0005071019889666907
	240	0.3672	0.0004497328750633883
	240	0.36975	0.00045485511737618315
	240	0.3723	0.00046407515353921383
	240	0.37485	0.00042821945734964993
	240	0.3774	0.00040158379732311666
	240	0.37995	0.00039851045193543973
	240	0.3825	0.00038416817345961413
	240	0.38505	0.00037597258575913415
	240	0.38760000000000006	0.0003411413380321373
	240	0.39015000000000005	0.0003247501626311939
	240	0.39270000000000005	0.0003278235080188707
	240	0.39525000000000005	0.00028991891490418877
	240	0.39780000000000004	0.00028069887874115803
	240	0.40035000000000004	0.00029913895106721956
	240	0.40290000000000004	0.00025713656410230175
	240	0.40545000000000003	0.00024894097640182995
	240	0.40800000000000003	0.00022537866176297364
	240	0.41055	0.00020284079558667627
	240	0.4131	0.0002438187340890351
	240	0.41565	0.00023562314638856334
	240	0.4182	0.00017620513556014302
	240	0.42075	0.00016800954785967125
	240	0.4233	0.00015059392399616875
	240	0.42585	0.00015981396015919949
	240	0.4284	0.00017210734170990339
	240	0.43095000000000006	0.00015264282092128668
	240	0.43350000000000005	0.00014342278475825595
	240	0.43605000000000005	0.000141373887833138
	240	0.43860000000000005	0.00013522719705778418
	240	0.44115000000000004	0.00015161837245872772
	240	0.44370000000000004	0.00011883602165684064
	240	0.44625000000000004	0.00011576267626916374
	240	0.44880000000000003	0.0001208849185819586
	240	0.45135000000000003	0.00010449374318101505
	240	0.4539	9.015146470518945e-05
	240	0.45645	0.00010654264010613297
	240	0.459	9.629815548054327e-05
	240	0.46155	9.424925855542535e-05
	240	0.4641	8.810256778007151e-05
	240	0.46665	8.502922239239275e-05
	240	0.46920000000000006	6.658915006633312e-05
	240	0.47175000000000006	7.376028930424592e-05
	240	0.47430000000000005	9.22003616303074e-05
	240	0.47685000000000005	6.35158046786562e-05
	240	0.47940000000000005	6.966249545401004e-05
	240	0.48195000000000005	6.249135621609724e-05
	240	0.48450000000000004	6.556470160377415e-05
	240	0.48705000000000004	6.454025314121517e-05
	240	0.48960000000000004	5.7369113903302384e-05
	240	0.49215000000000003	5.532021697818444e-05
	240	0.49470000000000003	3.790459311468193e-05
	240	0.49725	4.2002386964917814e-05
	240	0.4998	4.3026835427475846e-05
	240	0.5023500000000001	5.122242312794967e-05
	240	0.5049	4.097793850235796e-05
	240	0.5074500000000001	3.483124772700578e-05
	250	0.0	9.73167218811015e-05
	250	0.00255	0.0008399969678158235
	250	0.0051	0.0025691614576610795
	250	0.0076500000000000005	0.004843299590040504
	250	0.0102	0.006880804430266934
	250	0.012750000000000001	0.009004357740367182
	250	0.015300000000000001	0.01072635152438962
	250	0.01785	0.01242785757748972
	250	0.0204	0.01362434106335421
	250	0.02295	0.014610825307264744
	250	0.025500000000000002	0.015377066443760154
	250	0.028050000000000002	0.015954820455770062
	250	0.030600000000000002	0.01640964808224597
	250	0.03315	0.016611452231830946
	250	0.0357	0.01696998752297185
	250	0.038250000000000006	0.017367449502865232
	250	0.0408	0.01771061899581438
	250	0.04335	0.01796569124579743
	250	0.0459	0.018300665646377643
	250	0.04845000000000001	0.018078373765870334
	250	0.051000000000000004	0.018152129597190748
	250	0.05355	0.017873496456646914
	250	0.056100000000000004	0.01804354462330231
	250	0.05865000000000001	0.017976959497804767
	250	0.061200000000000004	0.01762252175284833
	250	0.06375	0.017186133084202547
	250	0.0663	0.017072426177583484
	250	0.06885000000000001	0.016551013425610096
	250	0.0714	0.01633794102401779
	250	0.07395	0.016001942236891373
	250	0.07650000000000001	0.015459017367449524
	250	0.07905000000000001	0.015061555387556184
	250	0.0816	0.014558581593412804
	250	0.08415	0.01385585242277664
	250	0.0867	0.013340585990079786
	250	0.08925000000000001	0.012842734128667065
	250	0.0918	0.01190132289278567
	250	0.09435	0.011397324712096113
	250	0.09690000000000001	0.010462059795491484
	250	0.09945000000000001	0.009927330018418484
	250	0.10200000000000001	0.008958260345791934
	250	0.10455	0.00828421399844704
	250	0.1071	0.007794557229403139
	250	0.10965000000000001	0.007442168257538983
	250	0.11220000000000001	0.007108218243504888
	250	0.11475	0.007251632359961208
	250	0.11730000000000002	0.007280315183252519
	250	0.11985000000000001	0.007470851080830255
	250	0.12240000000000001	0.00778533775048813
	250	0.12495	0.00819918991511934
	250	0.1275	0.008442993913095154
	250	0.13005	0.008565920298629176
	250	0.1326	0.008942894547600085
	250	0.13515000000000002	0.008937772614869598
	250	0.13770000000000002	0.009052503908034687
	250	0.14025	0.009095528142971593
	250	0.1428	0.008944943320692414
	250	0.14535	0.00925021051143524
	250	0.1479	0.009017674765466712
	250	0.15045	0.008932650682138915
	250	0.15300000000000002	0.008508554652046633
	250	0.15555000000000002	0.008474749896024777
	250	0.15810000000000002	0.008377433174143675
	250	0.16065000000000002	0.008305726115915495
	250	0.1632	0.007874459380000297
	250	0.16575	0.007768947565750261
	250	0.1683	0.007620411516563317
	250	0.17085	0.0075681678027113555
	250	0.1734	0.007378656291679658
	250	0.17595000000000002	0.007243437267592311
	250	0.17850000000000002	0.007092852445313134
	250	0.18105000000000002	0.0069053897073737495
	250	0.1836	0.006584756718439172
	250	0.18615	0.006495635088927005
	250	0.1887	0.006348123426286177
	250	0.19125	0.00620470930982975
	250	0.19380000000000003	0.0059998320006064455
	250	0.19635000000000002	0.005801101010659774
	250	0.19890000000000002	0.0055122240046548195
	250	0.20145000000000002	0.005351395316914474
	250	0.20400000000000001	0.005373931820929044
	250	0.20655	0.005111688865123128
	250	0.2091	0.005114762024761478
	250	0.21165	0.004739836548882708
	250	0.2142	0.00476134866635111
	250	0.21675000000000003	0.004435593744686001
	250	0.21930000000000002	0.004361837913365587
	250	0.22185000000000002	0.004245057847108265
	250	0.22440000000000002	0.0039500345218266095
	250	0.22695	0.00409959495755967
	250	0.2295	0.003821986203562002
	250	0.23205	0.003720571935496393
	250	0.23460000000000003	0.003552572541933268
	250	0.23715000000000003	0.003500328828081308
	250	0.23970000000000002	0.0032237444606297563
	250	0.24225000000000002	0.0032544760570132622
	250	0.24480000000000002	0.003222720074083639
	250	0.24735000000000001	0.0029512576393626714
	250	0.2499	0.002948184479724321
	250	0.25245	0.002767892447607754
	250	0.255	0.0027054048682946252
	250	0.25755	0.002591697961675654
	250	0.2601	0.00255072249983098
	250	0.26265	0.002392966971728983
	250	0.2652	0.002363259761891543
	250	0.26775000000000004	0.0021983335279667803
	250	0.27030000000000004	0.0020641388904254717
	250	0.27285000000000004	0.0020006269245662262
	250	0.27540000000000003	0.001938139345253098
	250	0.27795000000000003	0.0019258467066996957
	250	0.2805	0.0017865301364278028
	250	0.28305	0.0017271157167530248
	250	0.2856	0.0017281401032991416
	250	0.28815	0.0015939454657578332
	250	0.2907	0.0015816528272044308
	250	0.29325	0.0014300436183791356
	250	0.2958	0.0014085315009106814
	250	0.29835	0.0013788242910732927
	250	0.3009	0.0012886782750150092
	250	0.30345	0.0012302882418863213
	250	0.30600000000000005	0.0011831664607649727
	250	0.30855000000000005	0.0011309227469130127
	250	0.31110000000000004	0.001107361856352325
	250	0.31365000000000004	0.0010295084788474436
	250	0.31620000000000004	0.0010161914537479245
	250	0.31875000000000003	0.0009393624627891599
	250	0.32130000000000003	0.0009035089336750699
	250	0.32385	0.0008420457409080585
	250	0.3264	0.0008645822449226293
	250	0.32895	0.0008236067830779547
	250	0.3315	0.0007375583132041388
	250	0.33405	0.0007621435903109433
	250	0.3366	0.0007160461957356846
	250	0.33915	0.0006750707338910103
	250	0.3417	0.0006136075411239988
	250	0.34425	0.0006228270200390506
	250	0.3468	0.0006238514065851537
	250	0.34935000000000005	0.0006136075411239988
	250	0.35190000000000005	0.000553168734903104
	250	0.35445000000000004	0.0005572662810875715
	250	0.35700000000000004	0.000502973794143378
	250	0.35955000000000004	0.0004999006345050274
	250	0.36210000000000003	0.00042921796282296406
	250	0.36465000000000003	0.0004343398955535483
	250	0.3672	0.0003995107529855751
	250	0.36975	0.00037390108933265363
	250	0.3723	0.0004056570722622763
	250	0.37485	0.0003339500140340961
	250	0.3774	0.0003308768543957456
	250	0.37995	0.00031858421584234325
	250	0.3825	0.00033907194676468047
	250	0.38505	0.00028375507327436385
	250	0.38760000000000006	0.00028477945982048684
	250	0.39015000000000005	0.0002642917288981497
	250	0.39270000000000005	0.00028887700600495434
	250	0.39525000000000005	0.0002581454096214485
	250	0.39780000000000004	0.00022536504014570907
	250	0.40035000000000004	0.0002284381997840596
	250	0.40290000000000004	0.00021409678813842363
	250	0.40545000000000003	0.00021716994777677416
	250	0.40800000000000003	0.00020077976303890446
	250	0.41055	0.0001833651917549178
	250	0.4131	0.00018234080520880097
	250	0.41565	0.00016492623392481436
	250	0.4182	0.0001761944859320998
	250	0.42075	0.00015980430119423008
	250	0.4233	0.00015263359537141203
	250	0.42585	0.00012292638553402312
	250	0.4284	0.00013419463754130563
	250	0.43095000000000006	0.0001485360491869446
	250	0.43350000000000005	0.00012292638553402312
	250	0.43605000000000005	0.00012907270481072426
	250	0.43860000000000005	0.00013521902408742545
	250	0.44115000000000004	0.00010858497388838708
	250	0.44370000000000004	0.00013521902408742545
	250	0.44625000000000004	0.00010858497388838708
	250	0.44880000000000003	0.00010551181425003651
	250	0.45135000000000003	7.887776405099817e-05
	250	0.4539	8.195092368934875e-05
	250	0.45645	8.80972429660499e-05
	250	0.459	8.912162951216676e-05
	250	0.46155	6.453635240536213e-05
	250	0.4641	9.629233533498476e-05
	250	0.46665	7.375583132041226e-05
	250	0.46920000000000006	7.682899095876445e-05
	250	0.47175000000000006	5.634126003642727e-05
	250	0.47430000000000005	6.04388062208947e-05
	250	0.47685000000000005	5.941441967477784e-05
	250	0.47940000000000005	4.814616766749238e-05
	250	0.48195000000000005	5.326810039807668e-05
	250	0.48450000000000004	5.8390033128660976e-05
	250	0.48705000000000004	3.790230220632379e-05
	250	0.48960000000000004	3.380475602185636e-05
	250	0.49215000000000003	5.736564658254412e-05
	250	0.49470000000000003	4.0975461844674375e-05
	250	0.49725	2.4585277106804624e-05
	250	0.4998	4.609739457525766e-05
	250	0.5023500000000001	5.01949407597272e-05
	250	0.5049	5.121932730584185e-05
	250	0.5074500000000001	4.199984839079215e-05
	260	0.0	0.00011063782707307628
	260	0.00255	0.0010018869896061908
	260	0.0051	0.003035369274236343
	260	0.0076500000000000005	0.0057234587023821965
	260	0.0102	0.008085781195257326
	260	0.012750000000000001	0.01041429768541568
	260	0.015300000000000001	0.012469292880865599
	260	0.01785	0.014250766781607076
	260	0.0204	0.015652179257866043
	260	0.02295	0.016695043220462263
	260	0.025500000000000002	0.017355796909926467
	260	0.028050000000000002	0.018128212850788496
	260	0.030600000000000002	0.018114895334566766
	260	0.03315	0.018485736940126472
	260	0.0357	0.018718281261844882
	260	0.038250000000000006	0.019199760694477763
	260	0.0408	0.019387230345907145
	260	0.04335	0.01957777327031072
	260	0.0459	0.019448695805392133
	260	0.04845000000000001	0.019428207318897172
	260	0.051000000000000004	0.01939132804320615
	260	0.05355	0.019099367110652143
	260	0.056100000000000004	0.018788966540252677
	260	0.05865000000000001	0.01851442082121954
	260	0.061200000000000004	0.018428369177940482
	260	0.06375	0.01789157083177111
	260	0.0663	0.017572974866773543
	260	0.06885000000000001	0.017124277012532833
	260	0.0714	0.016676603582616772
	260	0.07395	0.01612239002292655
	260	0.07650000000000001	0.01547495384968419
	260	0.07905000000000001	0.015098990122500681
	260	0.0816	0.01444540740330973
	260	0.08415	0.014022320157187688
	260	0.0867	0.01317409681629403
	260	0.08925000000000001	0.012448804394370601
	260	0.0918	0.011866931377912199
	260	0.09435	0.011202079991148929
	260	0.09690000000000001	0.010196095304243794
	260	0.09945000000000001	0.0098447177608543
	260	0.10200000000000001	0.008792633979335324
	260	0.10455	0.008168759565562143
	260	0.1071	0.007662693949135253
	260	0.10965000000000001	0.007349220105761577
	260	0.11220000000000001	0.0071658481516312
	260	0.11475	0.006984525046150288
	260	0.11730000000000002	0.007260095189508266
	260	0.11985000000000001	0.007354342227385331
	260	0.12240000000000001	0.007694451103202565
	260	0.12495	0.007905482514101211
	260	0.1275	0.007973094519534759
	260	0.13005	0.008233298298021437
	260	0.1326	0.008593895660333594
	260	0.13515000000000002	0.00862667723872571
	260	0.13770000000000002	0.008633848208998965
	260	0.14025	0.008809024768531336
	260	0.1428	0.00871375330632952
	260	0.14535	0.008459696073791345
	260	0.1479	0.008249689087217448
	260	0.15045	0.008185150354758065
	260	0.15300000000000002	0.008163637443938391
	260	0.15555000000000002	0.007997680703328775
	260	0.15810000000000002	0.007786649292430129
	260	0.16065000000000002	0.0076391321896660275
	260	0.1632	0.007670889343733299
	260	0.16575	0.0071924831840747185
	260	0.1683	0.007244728824637005
	260	0.17085	0.007009111229944342
	260	0.1734	0.006705881629818061
	260	0.17595000000000002	0.006634171927085583
	260	0.17850000000000002	0.006363723905351396
	260	0.18105000000000002	0.006373968148598904
	260	0.1836	0.006076885094421199
	260	0.18615	0.006037956970080672
	260	0.1887	0.005591307964489363
	260	0.19125	0.005451986256323207
	260	0.19380000000000003	0.005371056734667961
	260	0.19635000000000002	0.0053003714562601615
	260	0.19890000000000002	0.005027874585876474
	260	0.20145000000000002	0.005031972283175476
	260	0.20400000000000001	0.004733864804673021
	260	0.20655	0.004600689642455428
	260	0.2091	0.004462392358614083
	260	0.21165	0.0043394614396439985
	260	0.2142	0.004216530520673867
	260	0.21675000000000003	0.004031109717894035
	260	0.21930000000000002	0.0038846170394546834
	260	0.22185000000000002	0.003624413260968004
	260	0.22440000000000002	0.0035916316825759815
	260	0.22695	0.0036141690177204965
	260	0.2295	0.003336550025713055
	260	0.23205	0.003322208085166509
	260	0.23460000000000003	0.0031746909824024437
	260	0.23715000000000003	0.003122445341840157
	260	0.23970000000000002	0.002912438355266262
	260	0.24225000000000002	0.0028048738011674378
	260	0.24480000000000002	0.0026942359740943617
	260	0.24735000000000001	0.002494473230767973
	260	0.2499	0.0025364746280827524
	260	0.25245	0.0024063727388394123
	260	0.255	0.002298808184740588
	260	0.25755	0.00221480539011103
	260	0.2601	0.002137973565754727
	260	0.26265	0.0020314334359806535
	260	0.2652	0.001956650460273809
	260	0.26775000000000004	0.001906453668361067
	260	0.27030000000000004	0.0018306462683295147
	260	0.27285000000000004	0.0017896692953394864
	260	0.27540000000000003	0.0017394725034267015
	260	0.27795000000000003	0.0016298591006783762
	260	0.2805	0.0015530272763220727
	260	0.28305	0.0015366364871260618
	260	0.2856	0.001335849319474923
	260	0.28815	0.0013594110789441891
	260	0.2907	0.0013071654383819032
	260	0.29325	0.001275408284314631
	260	0.2958	0.0012098451275305857
	260	0.29835	0.0011678437302158067
	260	0.3009	0.0011401842734475376
	260	0.30345	0.0010141800815031787
	260	0.30600000000000005	0.0010295464463744612
	260	0.30855000000000005	0.0009762763814874244
	260	0.31110000000000004	0.0009578367436419117
	260	0.31365000000000004	0.0008789560706361073
	260	0.31620000000000004	0.0008594920084658438
	260	0.31875000000000003	0.0008451500679193339
	260	0.32130000000000003	0.0008523210381925888
	260	0.32385	0.0007539763030165208
	260	0.3264	0.00078163575978479
	260	0.32895	0.0007089016327274898
	260	0.3315	0.000715048178675994
	260	0.33405	0.0006935352678562292
	260	0.3366	0.0006126057462009232
	260	0.33915	0.0005480670137416287
	260	0.3417	0.0005562624083396343
	260	0.34425	0.0005490914380663793
	260	0.3468	0.0004937725245298304
	260	0.34935000000000005	0.0005111877380506031
	260	0.35190000000000005	0.00048352828128233406
	260	0.35445000000000004	0.0004261605190962944
	260	0.35700000000000004	0.00039645221367852387
	260	0.35955000000000004	0.00041694070017353805
	260	0.36210000000000003	0.00040157433530227745
	260	0.36465000000000003	0.0003851835461062661
	260	0.3672	0.0003851835461062661
	260	0.36975	0.0003247425109459744
	260	0.3723	0.0003196203893222208
	260	0.37485	0.00032269366229647296
	260	0.3774	0.00033191348121922926
	260	0.37995	0.00027454571903318966
	260	0.3825	0.00030015632715195737
	260	0.38505	0.00024893511091441653
	260	0.38760000000000006	0.0002530328082134248
	260	0.39015000000000005	0.0002448374136154191
	260	0.39270000000000005	0.000224348927120405
	260	0.39525000000000005	0.00021512910819764861
	260	0.39780000000000004	0.00020898256224914435
	260	0.40035000000000004	0.00018644522710462878
	260	0.40290000000000004	0.0001854208027798781
	260	0.40545000000000003	0.00017620098385712175
	260	0.40800000000000003	0.00017824983250662316
	260	0.41055	0.00017722540818187246
	260	0.4131	0.00017005443790861748
	260	0.41565	0.0001464926784393512
	260	0.4182	0.00012702861626908777
	260	0.42075	0.00015161480006310474
	260	0.4233	0.00013829728384134554
	260	0.42585	0.00013112631356809057
	260	0.4284	0.00013215073789283843
	260	0.43095000000000006	0.00010551570544932288
	260	0.43350000000000005	0.00011166225139782715
	260	0.43605000000000005	0.00011268667572257785
	260	0.43860000000000005	0.00010039358382556936
	260	0.44115000000000004	9.219818922756369e-05
	260	0.44370000000000004	0.00010244243247507078
	260	0.44625000000000004	0.00010244243247507078
	260	0.44880000000000003	6.351430813454388e-05
	260	0.45135000000000003	0.00010551570544932288
	260	0.4539	7.375855138205096e-05
	260	0.45645	7.170970273254955e-05
	260	0.459	7.580740003155237e-05
	260	0.46155	6.248988380979318e-05
	260	0.4641	8.297837030480732e-05
	260	0.46665	8.707606760380826e-05
	260	0.46920000000000006	6.556315678404528e-05
	260	0.47175000000000006	4.609909461378184e-05
	260	0.47430000000000005	7.068527840779883e-05
	260	0.47685000000000005	6.044103516029176e-05
	260	0.47940000000000005	7.170970273254955e-05
	260	0.48195000000000005	6.351430813454388e-05
	260	0.48450000000000004	5.019679191278468e-05
	260	0.48705000000000004	4.609909461378184e-05
	260	0.48960000000000004	3.687927569102548e-05
	260	0.49215000000000003	3.278157839202264e-05
	260	0.49470000000000003	2.765945676826911e-05
	260	0.49725	4.405024596428044e-05
	260	0.4998	4.4050245964279475e-05
	260	0.5023500000000001	3.380600271677409e-05
	260	0.5049	3.790370001577536e-05
	260	0.5074500000000001	3.585485136627555e-05
	270	0.0	0.0001188295697140305
	270	0.00255	0.0011381004478645507
	270	0.0051	0.003490106413928464
	270	0.0076500000000000005	0.00640962601466111
	270	0.0102	0.00930865775854651
	270	0.012750000000000001	0.0118870545427725
	270	0.015300000000000001	0.013968620798452755
	270	0.01785	0.015928284305891896
	270	0.0204	0.017006969968899437
	270	0.02295	0.018255704843739114
	270	0.025500000000000002	0.019076243510471345
	270	0.028050000000000002	0.01935078079222445
	270	0.030600000000000002	0.019749269607903422
	270	0.03315	0.019660147430617846
	270	0.0357	0.019845562535085428
	270	0.038250000000000006	0.020160051137690718
	270	0.0408	0.020225612279601908
	270	0.04335	0.020454051883448655
	270	0.0459	0.020560588739054333
	270	0.04845000000000001	0.020359807741951372
	270	0.051000000000000004	0.020175417030326152
	270	0.05355	0.01981073317844511
	270	0.056100000000000004	0.019480878683204438
	270	0.05865000000000001	0.01922682925829863
	270	0.061200000000000004	0.018965609083496236
	270	0.06375	0.018367363663556634
	270	0.0663	0.017595995853257704
	270	0.06885000000000001	0.017229263215692084
	270	0.0714	0.016741652222727613
	270	0.07395	0.016200772801960212
	270	0.07650000000000001	0.015732625273000716
	270	0.07905000000000001	0.01492233053469211
	270	0.0816	0.014066962511319562
	270	0.08415	0.013701254266596206
	270	0.0867	0.01298315488410014
	270	0.08925000000000001	0.012195396788323577
	270	0.0918	0.011575639118694366
	270	0.09435	0.010911832556843514
	270	0.09690000000000001	0.01008924510442662
	270	0.09945000000000001	0.009531975398181512
	270	0.10200000000000001	0.008766753944936848
	270	0.10455	0.008181825631947956
	270	0.1071	0.0077433854954168345
	270	0.10965000000000001	0.007167676718009245
	270	0.11220000000000001	0.00730084778751635
	270	0.11475	0.0071922621462259025
	270	0.11730000000000002	0.007142066896950187
	270	0.11985000000000001	0.007306994144570522
	270	0.12240000000000001	0.007408409035964394
	270	0.12495	0.007783336816269008
	270	0.1275	0.007915483492933749
	270	0.13005	0.00829348445176545
	270	0.1326	0.008401045700213404
	270	0.13515000000000002	0.008439972628223264
	270	0.13770000000000002	0.00842972869979964
	270	0.14025	0.008230996488381348
	270	0.1428	0.00827197220207584
	270	0.14535	0.007967727527894227
	270	0.1479	0.0079984593131651
	270	0.15045	0.008024069134224068
	270	0.15300000000000002	0.007638897425495918
	270	0.15555000000000002	0.007736214745520342
	270	0.15810000000000002	0.007267042823718392
	270	0.16065000000000002	0.007282408716353827
	270	0.1632	0.007059091076718839
	270	0.16575	0.006856261293931096
	270	0.1683	0.0067558707953795875
	270	0.17085	0.006496699406261916
	270	0.1734	0.006433187050035383
	270	0.17595000000000002	0.006082844697947534
	270	0.17850000000000002	0.006077722733735724
	270	0.18105000000000002	0.005755038988391588
	270	0.1836	0.005629038668781021
	270	0.18615	0.005438501600101627
	270	0.1887	0.005180354603826319
	270	0.19125	0.005073817748220581
	270	0.19380000000000003	0.004944744250082983
	270	0.19635000000000002	0.004908890500600301
	270	0.19890000000000002	0.004657914254221529
	270	0.20145000000000002	0.004503230935024817
	270	0.20400000000000001	0.00425430347433077
	270	0.20655	0.004146742225882725
	270	0.2091	0.00403918097743468
	270	0.21165	0.003940839264567896
	270	0.2142	0.003870156158444853
	270	0.21675000000000003	0.0036253262691202976
	270	0.21930000000000002	0.003513667449302803
	270	0.22185000000000002	0.0034962527709826437
	270	0.22440000000000002	0.0032872766311407274
	270	0.22695	0.0030557638487668398
	270	0.2295	0.003063958991505739
	270	0.23205	0.00290722688662427
	270	0.23460000000000003	0.002877519494195794
	270	0.23715000000000003	0.002785324138383184
	270	0.23970000000000002	0.002692104389728212
	270	0.24225000000000002	0.002554835748851659
	270	0.24480000000000002	0.00234893278753683
	270	0.24735000000000001	0.0024114207509209323
	270	0.2499	0.0022362495748769733
	270	0.25245	0.002157371326015074
	270	0.255	0.0020477612918823043
	270	0.25755	0.001959663507439143
	270	0.2601	0.0018920535798432295
	270	0.26265	0.0018469802947792867
	270	0.2652	0.0017660532602326241
	270	0.26775000000000004	0.0017363458678041547
	270	0.27030000000000004	0.0016851262256860381
	270	0.27285000000000004	0.001599077226927602
	270	0.27540000000000003	0.001462832978893412
	270	0.27795000000000003	0.0014095645510905708
	270	0.2805	0.0014177596938294691
	270	0.28305	0.0013634668731842656
	270	0.2856	0.0012866374100070908
	270	0.28815	0.001204685982618104
	270	0.2907	0.0012098079468299155
	270	0.29325	0.0011944420541944805
	270	0.2958	0.0011299053051256535
	270	0.29835	0.0010643441632144644
	270	0.3009	0.0010602465918450148
	270	0.30345	0.0010264416280470355
	270	0.30600000000000005	0.0009332218793920858
	270	0.30855000000000005	0.0008860998086434182
	270	0.31110000000000004	0.0008676607374808963
	270	0.31365000000000004	0.0008031239884120693
	270	0.31620000000000004	0.0007324408822890682
	270	0.31875000000000003	0.0007652214532446629
	270	0.32130000000000003	0.000749855560609228
	270	0.32385	0.000657660204796618
	270	0.3264	0.0006556114191118933
	270	0.32895	0.000626928419525748
	270	0.3315	0.0005890258843583416
	270	0.33405	0.0005132208140235289
	270	0.3366	0.0005449769921367613
	270	0.33915	0.0005121964211811667
	270	0.3417	0.0005029768855999056
	270	0.34425	0.0005009280999151809
	270	0.3468	0.00043126938663453295
	270	0.34935000000000005	0.0004466352792699773
	270	0.35190000000000005	0.0004476596721123396
	270	0.35445000000000004	0.0004159034939991073
	270	0.35700000000000004	0.000417952279683832
	270	0.35955000000000004	0.0003616106733539036
	270	0.36210000000000003	0.00033804963797957
	270	0.36465000000000003	0.00031961056681704795
	270	0.3672	0.0003616106733539036
	270	0.36975	0.00030731785270869997
	270	0.3723	0.0002837568173343663
	270	0.37485	0.00031961056681704795
	270	0.3774	0.00024790306785168467
	270	0.37995	0.0002632689604871197
	270	0.3825	0.0002407323179551483
	270	0.38505	0.00025302503206349084
	270	0.38760000000000006	0.00022946399668916266
	270	0.39015000000000005	0.00023561035374333665
	270	0.39270000000000005	0.00021717128258081462
	270	0.39525000000000005	0.00020795174699955366
	270	0.39780000000000004	0.00021102492552664063
	270	0.40035000000000004	0.00017619556888632135
	270	0.40290000000000004	0.0001884882829946693
	270	0.40545000000000003	0.00016185406909324866
	270	0.40800000000000003	0.00016390285477797331
	270	0.41055	0.00015980528340852398
	270	0.4131	0.00015161014066962533
	270	0.41565	0.000141366212246002
	270	0.4182	0.00015365892635434998
	270	0.42075	0.000138293033718915
	270	0.4233	0.00012395153392584233
	270	0.42585	0.00011780517687166833
	270	0.4284	0.00010551246276331802
	270	0.43095000000000006	0.00011780517687166833
	270	0.43350000000000005	9.731732002442165e-05
	270	0.43605000000000005	9.219535581260999e-05
	270	0.43860000000000005	0.00010551246276332031
	270	0.44115000000000004	0.00010039049855150866
	270	0.44370000000000004	8.809778444316068e-05
	270	0.44625000000000004	8.400021307371133e-05
	270	0.44880000000000003	6.760992759591399e-05
	270	0.45135000000000003	7.990264170426199e-05
	270	0.4539	8.2975820231349e-05
	270	0.45645	8.195142738898666e-05
	270	0.459	7.0683106123001e-05
	270	0.46155	6.556114191118932e-05
	270	0.4641	6.556114191118932e-05
	270	0.46665	5.2244034960477855e-05
	270	0.46920000000000006	6.248796338410234e-05
	270	0.47175000000000006	5.941478485701532e-05
	270	0.47430000000000005	5.326842780284133e-05
	270	0.47685000000000005	6.453674906882699e-05
	270	0.47940000000000005	5.2244034960479e-05
	270	0.48195000000000005	4.9170856433392e-05
	270	0.48450000000000004	4.6097677906304994e-05
	270	0.48705000000000004	4.9170856433392e-05
	270	0.48960000000000004	4.404889222158034e-05
	270	0.49215000000000003	4.097571369449333e-05
	270	0.49470000000000003	4.097571369449333e-05
	270	0.49725	3.790253516740633e-05
	270	0.4998	3.175617811323164e-05
	270	0.5023500000000001	3.790253516740716e-05
	270	0.5049	3.073178527086933e-05
	270	0.5074500000000001	3.585374948268245e-05
	280	0.0	0.00014136128872326175
	280	0.00255	0.0012671298126860492
	280	0.0051	0.00380343815238747
	280	0.0076500000000000005	0.00694616593356839
	280	0.0102	0.009937288854379434
	280	0.012750000000000001	0.01250740098051468
	280	0.015300000000000001	0.01513692582220028
	280	0.01785	0.016732874284742613
	280	0.0204	0.018566473609486368
	280	0.02295	0.019386983698380086
	280	0.025500000000000002	0.020298661574928656
	280	0.028050000000000002	0.02071455058378115
	280	0.030600000000000002	0.020548604723106045
	280	0.03315	0.02105463716244868
	280	0.0357	0.020922495088207368
	280	0.038250000000000006	0.021006492375709652
	280	0.0408	0.021355798168859165
	280	0.04335	0.02118780359385465
	280	0.0459	0.02115604852175015
	280	0.04845000000000001	0.02094298223150065
	280	0.051000000000000004	0.02059879822417445
	280	0.05355	0.020390853719748147
	280	0.056100000000000004	0.019851017493971633
	280	0.05865000000000001	0.01955088084472592
	280	0.061200000000000004	0.019142162336026055
	280	0.06375	0.018722175898514916
	280	0.0663	0.017871959451845925
	280	0.06885000000000001	0.017387438512961217
	280	0.0714	0.01692135600304032
	280	0.07395	0.016140795843568305
	280	0.07650000000000001	0.015405307399341565
	280	0.07905000000000001	0.014877763459540987
	280	0.0816	0.01436660923437499
	280	0.08415	0.013406786571087332
	280	0.0867	0.012897681060250589
	280	0.08925000000000001	0.012134534972577977
	280	0.0918	0.01150660403064059
	280	0.09435	0.010633851726349088
	280	0.09690000000000001	0.010127819287006455
	280	0.09945000000000001	0.00927760284033756
	280	0.10200000000000001	0.008598454040167106
	280	0.10455	0.008031984528109397
	280	0.1071	0.007645801877032038
	280	0.10965000000000001	0.007382542085714121
	280	0.11220000000000001	0.007010700434942062
	280	0.11475	0.007155134795159269
	280	0.11730000000000002	0.0073180075843404585
	280	0.11985000000000001	0.00728727686940062
	280	0.12240000000000001	0.007521854660108061
	280	0.12495	0.007661167234502
	280	0.1275	0.0077707734511207605
	280	0.13005	0.007974620526888363
	280	0.1326	0.008073983171860423
	280	0.13515000000000002	0.00812007924427027
	280	0.13770000000000002	0.008350559606319067
	280	0.14025	0.0079100860255147
	280	0.1428	0.007976669241217685
	280	0.14535	0.007859892524446296
	280	0.1479	0.007713409449899727
	280	0.15045	0.007649899305690642
	280	0.15300000000000002	0.007435808658276509
	280	0.15555000000000002	0.00716435400964126
	280	0.15810000000000002	0.007021968363753337
	280	0.16065000000000002	0.006943092862074416
	280	0.1632	0.006814023859327089
	280	0.16575	0.006548715353679808
	280	0.1683	0.006283406848032527
	280	0.17085	0.006186092917389701
	280	0.1734	0.0060826328437588425
	280	0.17595000000000002	0.00573435140777406
	280	0.17850000000000002	0.005592990119050798
	280	0.18105000000000002	0.005414751972399729
	280	0.1836	0.005227294611266708
	280	0.18615	0.005167881895716351
	280	0.1887	0.004937401533667555
	280	0.19125	0.004727408314911932
	280	0.19380000000000003	0.004723310886253339
	280	0.19635000000000002	0.004496927952863187
	280	0.19890000000000002	0.004418052451184267
	280	0.20145000000000002	0.004159914445689614
	280	0.20400000000000001	0.0040185531569663525
	280	0.20655	0.003891532868548348
	280	0.2091	0.003873094439584444
	280	0.21165	0.003598566719455211
	280	0.2142	0.003548373218386768
	280	0.21675000000000003	0.0034397913589327067
	280	0.21930000000000002	0.003271796783928251
	280	0.22185000000000002	0.0031417034240162635
	280	0.22440000000000002	0.0029368319910839996
	280	0.22695	0.0028907359186742406
	280	0.2295	0.0027913732737020924
	280	0.23205	0.002738106701139674
	280	0.23460000000000003	0.0025557711258299893
	280	0.23715000000000003	0.0025526980543360053
	280	0.23970000000000002	0.00249430969595031
	280	0.24225000000000002	0.00241645855143605
	280	0.24480000000000002	0.002255634476584223
	280	0.24735000000000001	0.0022126114756684475
	280	0.2499	0.0019473029700211664
	280	0.25245	0.0020128618285594905
	280	0.255	0.0018858415401414872
	280	0.25755	0.0018571595395309704
	280	0.2601	0.0018448672535550344
	280	0.26265	0.0017516507515708546
	280	0.2652	0.0016522881065986707
	280	0.26775000000000004	0.001570339533425801
	280	0.27030000000000004	0.0014750743171122985
	280	0.27285000000000004	0.0014812204601002664
	280	0.27540000000000003	0.0013767360293048115
	280	0.27795000000000003	0.0013111771707664875
	280	0.2805	0.00127430031283868
	280	0.28305	0.001151377453079322
	280	0.2856	0.0012169363116176462
	280	0.28815	0.0011145005951515143
	280	0.2907	0.0010817211658823522
	280	0.29325	0.0010817211658823522
	280	0.2958	0.0010366494506372542
	280	0.29835	0.0009260188768538318
	280	0.3009	0.0009065560907252668
	280	0.30345	0.0008778740901147306
	280	0.30600000000000005	0.0008502164466688942
	280	0.30855000000000005	0.0008020716599298123
	280	0.31110000000000004	0.0008266562318816838
	280	0.31365000000000004	0.0007231961582508908
	280	0.31620000000000004	0.0006863193003230833
	280	0.31875000000000003	0.0006422719422426467
	280	0.32130000000000003	0.0006740270143471475
	280	0.32385	0.0006351014420900174
	280	0.3264	0.0006207604417847589
	280	0.32895	0.0005931027983389033
	280	0.3315	0.0005377875114471921
	280	0.33405	0.0005449580115998214
	280	0.3366	0.0004957888676960781
	280	0.33915	0.00048554529604946493
	280	0.3417	0.0004322787234870763
	280	0.34425	0.00045686329543894794
	280	0.3468	0.0004230595090051152
	280	0.34935000000000005	0.00043330308065173763
	280	0.35190000000000005	0.00037696343659536513
	280	0.35445000000000004	0.0003790121509246878
	280	0.35700000000000004	0.00036262243629010663
	280	0.35955000000000004	0.0003277942926916219
	280	0.36210000000000003	0.00033598915000891243
	280	0.36465000000000003	0.0003421352929968803
	280	0.3672	0.0002827225774465239
	280	0.36975	0.000296039220587121
	280	0.3723	0.0002837469346111852
	280	0.37485	0.0002325290763781193
	280	0.3774	0.0002714546486352493
	280	0.37995	0.00022126114756684475
	280	0.3825	0.0002335534335427806
	280	0.38505	0.00024379700518938844
	280	0.38760000000000006	0.0002356021478721032
	280	0.39015000000000005	0.00020589579009692497
	280	0.39270000000000005	0.00020896886159090894
	280	0.39525000000000005	0.0002017983614382797
	280	0.39780000000000004	0.0001895060754623439
	280	0.40035000000000004	0.00016901893216911753
	280	0.40290000000000004	0.0001792625038157307
	280	0.40545000000000003	0.00018028686098039203
	280	0.40800000000000003	0.00015160486036987512
	280	0.41055	0.00014648307454656853
	280	0.4131	0.00011165493094808372
	280	0.41565	0.00012497157408868084
	280	0.4182	0.00013828821722927797
	280	0.42075	0.00012497157408868084
	280	0.4233	0.00012804464558266478
	280	0.42585	0.00010141135930147053
	280	0.4284	0.00011677671677138775
	280	0.43095000000000006	9.936264497214789e-05
	280	0.43350000000000005	0.00010858185945409972
	280	0.43605000000000005	9.936264497214789e-05
	280	0.43860000000000005	8.707035899621208e-05
	280	0.44115000000000004	8.809471616087338e-05
	280	0.44370000000000004	9.833828780748656e-05
	280	0.44625000000000004	7.375371585561492e-05
	280	0.44880000000000003	7.580243018493756e-05
	280	0.45135000000000003	7.170500152629228e-05
	280	0.4539	6.760757286764702e-05
	280	0.45645	6.248578704434042e-05
	280	0.459	7.170500152629228e-05
	280	0.46155	6.965628719696964e-05
	280	0.4641	5.531528689171119e-05
	280	0.46665	5.531528689170999e-05
	280	0.46920000000000006	6.043707271501778e-05
	280	0.47175000000000006	4.302300091577536e-05
	280	0.47430000000000005	4.8144786739081954e-05
	280	0.47685000000000005	3.790121509246878e-05
	280	0.47940000000000005	4.0974286586452734e-05
	280	0.48195000000000005	5.838835838569515e-05
	280	0.48450000000000004	3.687685792780746e-05
	280	0.48705000000000004	3.380378643382351e-05
	280	0.48960000000000004	3.790121509246878e-05
	280	0.49215000000000003	3.175507210450087e-05
	280	0.49470000000000003	4.0974286586452734e-05
	280	0.49725	4.712042957442064e-05
	280	0.4998	3.482814359848407e-05
	280	0.5023500000000001	4.097428658645363e-05
[truncated: 202 more rows]

## Sheet: Figure 5B
Figure 5B
	T	LDL	HDL
	190	0.7979350624186896	0.19739428536290407
	200	0.7485202550503056	0.24609613834294528
	210	0.6640040554248225	0.32984817178910086
	220	0.5858595695757829	0.40735976614708475
	230	0.5117031872509961	0.4812748836627932
	240	0.44561691846367374	0.5471547143444772
	250	0.4087136674371711	0.5840198908747436
	260	0.3675166691855089	0.6252898692892483
	270	0.33633278262317334	0.6563741372024228
	280	0.3328622042080932	0.659977369968237
	290	0.3113202423914536	0.6814128873489076

## Sheet: Supplementary Figure 1A
Supplementary Figure 1A
	XRD I(q)				XRD Form Factor			XRD Compton Scattering
	T	q	Iq		q	ff		q	cs
	295	0.621129773682566	8.814344779554808		0.01	176.66440257046503		0.01	0.0005364016436112543
	295	0.6353048191659867	9.150751678973231		0.043411371237458196	176.1500564315592		0.043411371237458196	0.0033835755383194942
	295	0.6494798646494074	9.19224798143865		0.07682274247491638	175.51536920677063		0.07682274247491638	0.008085511511888428
	295	0.663654910132828	9.30306128354916		0.11023411371237458	174.7264033946156		0.11023411371237458	0.014941863218481642
	295	0.6778299556162488	9.480359768303652		0.14364548494983279	173.75058965574118		0.14364548494983279	0.024245494550497793
	295	0.6920050010996694	9.54988632860759		0.17705685618729097	172.55765149827414		0.17705685618729097	0.03607130266945966
	295	0.7061800465830901	9.628997221884545		0.2104682274247492	171.12063517062316		0.2104682274247492	0.050312637321620945
	295	0.7203550920665108	9.85396486277388		0.24387959866220738	169.4169480016048		0.24387959866220738	0.06694142866708225
	295	0.7345301375499315	9.838217248004762		0.27729096989966556	167.4331087066514		0.27729096989966556	0.08598567797784805
	295	0.7487051830333522	9.866051307267014		0.31070234113712375	165.19160867171325		0.31070234113712375	0.10742074102757954
	295	0.7628802285167728	9.925559076974006		0.34411371237458194	162.7306373165706		0.34411371237458194	0.13119608614072956
	295	0.7770552740001936	10.035055704070686		0.3775250836120401	160.08765983130462		0.3775250836120401	0.15726032542573307
	295	0.7912303194836142	10.284524477375461		0.41093645484949837	157.29706999264886		0.41093645484949837	0.1855646555448119
	295	0.805405364967035	10.535378414740737		0.44434782608695655	154.38586626410466		0.44434782608695655	0.21607884336813857
	295	0.8195804104504557	10.650499149090876		0.47775919732441474	151.37879594074428		0.47775919732441474	0.24877845928639797
	295	0.8337554559338763	10.722095895844324		0.5111705685618729	148.2995652551789		0.5111705685618729	0.28363598143426066
	295	0.8479305014172969	10.951936470839971		0.5445819397993311	145.16674062080068		0.5445819397993311	0.3206222002737958
	295	0.8621055469007177	10.932215432611166		0.5779933110367893	141.99127646396332		0.5779933110367893	0.3596933754254901
	295	0.8762805923841385	11.00592816289034		0.6114046822742475	138.7839289325631		0.6114046822742475	0.40080595992127166
	295	0.890455637867559	11.052208671116745		0.6448160535117057	135.5562066449284		0.6448160535117057	0.4439144790294774
	295	0.9046306833509796	11.244515520637142		0.6782274247491639	132.3239449888548		0.6782274247491639	0.48896624509657804
	295	0.9188057288344004	11.522506205111034		0.711638795986622	129.10601924363056		0.711638795986622	0.5358996160389317
	295	0.9329807743178211	11.745848826122508		0.7450501672240802	125.91934395032695		0.7450501672240802	0.584651938283625
	295	0.9471558198012417	11.795519813083093		0.7784615384615384	122.77841020696687		0.7784615384615384	0.6351604169853967
	295	0.9613308652846625	11.949830177761736		0.8118729096989967	119.69451890455576		0.8118729096989967	0.6873642356898826
	295	0.9755059107680832	12.196088613495235		0.8452842809364549	116.67674106762439		0.8452842809364549	0.741198590728444
	295	0.9896809562515039	12.371682034717022		0.8786956521739131	113.73246168111626		0.8786956521739131	0.7966032550987789
	295	1.0038560017349245	12.367277735332522		0.9121070234113713	110.8675484810899		0.9121070234113713	0.853515268780403
	295	1.0180310472183451	12.56801965449083		0.9455183946488295	108.08587755075573		0.9455183946488295	0.9118720475396948
	295	1.032206092701766	12.92459769984963		0.9789297658862877	105.3899995930782		0.9789297658862877	0.9716110123508936
	295	1.0463811381851866	13.163611177967143		1.0123411371237458	102.78128948830418		1.0123411371237458	1.032671965546033
	295	1.0605561836686073	13.429777128823044		1.045752508361204	100.26049082286178		1.045752508361204	1.094990849037664
	295	1.074731229152028	13.613605886140393		1.0791638795986622	97.82788907100266		1.0791638795986622	1.1585066142362264
	295	1.0889062746354488	13.83085047632416		1.1125752508361204	95.48290013075552		1.1125752508361204	1.2231564509526127
	295	1.1030813201188694	14.071436267036427		1.1459866220735786	93.22407725060857		1.1459866220735786	1.2888786286700753
	295	1.11725636560229	14.442077430323424		1.1793979933110368	91.04882787524197		1.1793979933110368	1.3556034159378645
	295	1.1314314110857109	14.792417464093477		1.212809364548495	88.9537366818813		1.212809364548495	1.4232552575726776
	295	1.1456064565691315	15.04849925526128		1.2462207357859532	86.93504562301169		1.2462207357859532	1.4917574568751242
	295	1.159781502052552	15.392388297600633		1.2796321070234113	84.98890438136297		1.2796321070234113	1.5610347334515475
	295	1.1739565475359728	15.697486103330473		1.3130434782608695	83.1116460157876		1.3130434782608695	1.6310351263895069
	295	1.1881315930193936	16.013423213528146		1.3464548494983277	81.29984509550258		1.3464548494983277	1.7017172346853509
	295	1.2023066385028143	16.487868828016598		1.379866220735786	79.54979335354464		1.379866220735786	1.7730425825026552
	295	1.2164816839862347	16.9349499340957		1.413277591973244	77.85785434715034		1.413277591973244	1.8449720043576099
	295	1.2306567294696558	17.19009694508971		1.4466889632107023	76.22011392005764		1.4466889632107023	1.9174653666497954
	295	1.2448317749530764	17.471848942103875		1.4801003344481605	74.63280374381557		1.4801003344481605	1.990482552476625
	295	1.2590068204364968	17.886068187095304		1.5135117056856187	73.09255684046778		1.5135117056856187	2.0639838528558947
	295	1.2731818659199174	18.491830342836018		1.5469230769230768	71.59624651299006		1.5469230769230768	2.1379305460684606
	295	1.2873569114033385	18.864263097291378		1.580334448160535	70.141255609115		1.580334448160535	2.212282453082132
	295	1.301531956886759	19.42951320781354		1.6137458193979934	68.72514161201504		1.6137458193979934	2.2869953914608336
	295	1.3157070023701796	20.063736891801547		1.6471571906354516	67.34579054214406		1.6471571906354516	2.3620189799776057
	295	1.3298820478536006	20.62694675344288		1.6805685618729098	66.00116622877117		1.6805685618729098	2.4372997168072064
	295	1.344057093337021	20.84269403249271		1.713979933110368	64.6894573777847		1.713979933110368	2.512784972250623
	295	1.3582321388204417	21.46960597567545		1.7473913043478262	63.40896074897528		1.7473913043478262	2.5884240606202518
	295	1.3724071843038623	22.215663311093174		1.7808026755852844	62.15825834531854		1.7808026755852844	2.66416431660732
	295	1.3865822297872832	22.99153225642657		1.8142140468227426	60.93611707057048		1.8142140468227426	2.739951848856362
	295	1.4007572752707038	23.740591945528777		1.8476254180602008	59.74165733559502		1.8476254180602008	2.815736684072805
	295	1.4149323207541245	24.451255476771813		1.881036789297659	58.57398663569491		1.881036789297659	2.8914644765072954
	295	1.429107366237545	25.460363502246857		1.9144481605351171	57.432429972582725		1.9144481605351171	2.967087635120361
	295	1.443282411720966	26.39478392627147		1.9478595317725753	56.31603306902133		1.9478595317725753	3.042575749702984
	295	1.4574574572043866	27.329121674232006		1.9812709030100335	55.2239164557915		1.9812709030100335	3.1179046683590412
	295	1.4716325026878072	28.26250716557805		2.0146822742474915	54.15516643375386		2.0146822742474915	3.1930498293357026
	295	1.485807548171228	29.10728819292568		2.0480936454849497	53.10903914506629		2.0480936454849497	3.2679890217749157
	295	1.4999825936546487	30.156012031606515		2.081505016722408	52.08483486275873		2.081505016722408	3.3426982215600614
	295	1.5141576391380693	31.23738931798533		2.114916387959866	51.08195129065603		2.114916387959866	3.4171524551265895
	295	1.52833268462149	32.402496635565946		2.148327759197324	50.09975659641499		2.148327759197324	3.4913285023719483
	295	1.5425077301049108	33.46758462905238		2.1817391304347824	49.13762737893416		2.1817391304347824	3.5652036454085185
	295	1.5566827755883315	34.4265716133031		2.2151505016722406	48.194847283806666		2.2151505016722406	3.638753877037942
	295	1.570857821071752	35.46426960039972		2.2485618729096988	47.27067903666105		2.2485618729096988	3.711954466522708
	295	1.5850328665551725	36.651204244727964		2.281973244147157	46.36448634761205		2.281973244147157	3.7847859074705115
	295	1.5992079120385936	38.15493283456616		2.315384615384615	45.47552091868966		2.315384615384615	3.8572248893334775
	295	1.6133829575220142	39.40358549959443		2.3487959866220733	44.60294750346341		2.3487959866220733	3.929248860864515
	295	1.6275580030054346	40.680171826746225		2.3822073578595315	43.74604550885497		2.3822073578595315	4.00083774799591
	295	1.6417330484888557	41.85767760044637		2.4156187290969897	42.90401073314353		2.4156187290969897	4.071968830754686
	295	1.6559080939722763	43.1767065662118		2.449030100334448	42.07613800085209		2.449030100334448	4.1426194250402135
	295	1.6700831394556968	44.50704106270689		2.482441471571906	41.26175612650596		2.482441471571906	4.212768862253143
	295	1.6842581849391174	45.667333106940504		2.5158528428093643	40.46021282283286		2.5158528428093643	4.282393633759993
	295	1.6984332304225385	47.01875981974345		2.5492642140468225	39.670979703628205		2.5492642140468225	4.351477533632217
	295	1.7126082759059589	48.40460438216711		2.5826755852842807	38.89349005790705		2.5826755852842807	4.420014303397619
	295	1.7267833213893795	49.6430387067192		2.616086956521739	38.12739744989503		2.616086956521739	4.488000688141936
	295	1.7409583668728001	50.74725159419045		2.649498327759197	37.3723177584495		2.649498327759197	4.555432874444713
	295	1.755133412356221	51.77623806602137		2.682909698996655	36.62793053195154		2.682909698996655	4.6223081945570375
	295	1.7693084578396416	52.73657054415564		2.7163210702341134	35.89392852700715		2.7163210702341134	4.688623411931001
	295	1.7834835033230623	53.90978159802332		2.7497324414715716	35.17001054845338		2.7497324414715716	4.7543747091154
	295	1.7976585488064831	55.15132587048662		2.7831438127090298	34.45595132467545		2.7831438127090298	4.819560573514394
	295	1.8118335942899038	56.16530717535977		2.816555183946488	33.75169142469933		2.816555183946488	4.884175619305409
	295	1.8260086397733244	57.24245484766831		2.849966555183946	33.05707904695975		2.849966555183946	4.948218729430854
	295	1.840183685256745	58.00625501714852		2.8833779264214043	32.37214166795048		2.8833779264214043	5.011686258481786
	295	1.8543587307401659	58.67385330383961		2.9167892976588625	31.696950532607975		2.9167892976588625	5.074573453637657
	295	1.8685337762235865	59.403300227081246		2.9502006688963207	31.031600157514973		2.9502006688963207	5.136877738644006
	295	1.8827088217070072	59.799546634022036		2.983612040133779	30.376213789746537		2.983612040133779	5.198598218226907
	295	1.8968838671904278	60.18052805585238		3.017023411371237	29.731022427112475		3.017023411371237	5.2597286360082265
	295	1.9110589126738486	60.69879565108868		3.0504347826086953	29.096256985419604		3.0504347826086953	5.320266458097602
	295	1.9252339581572693	61.057505659769134		3.0838461538461535	28.472220824165916		3.0838461538461535	5.380210828360018
	295	1.93940900364069	61.367875781418306		3.1172575250836116	27.859345503012698		3.1172575250836116	5.439555589698042
	295	1.9535840491241108	61.469073909436005		3.15066889632107	27.257988841255038		3.15066889632107	5.498299644707348
	295	1.9677590946075314	61.354360820141345		3.184080267558528	26.668384959684072		3.184080267558528	5.556438913449827
	295	1.981934140090952	61.39754502704099		3.2174916387959867	26.090682184030356		3.2174916387959867	5.6139723137836315
	295	1.9961091855743724	61.42084952606953		3.250903010033445	25.52485668864145		3.250903010033445	5.670898959793087
	295	2.0102842310577933	61.29871280436859		3.284314381270903	24.970969163574278		3.284314381270903	5.727215799633609
	295	2.024459276541214	60.95516194601201		3.317725752508361	24.429059215685832		3.317725752508361	5.782924567274968
	295	2.0386343220246346	60.741864927316946		3.3511371237458194	23.899334545605015		3.3511371237458194	5.8380194025665695
	295	2.0528093675080554	60.532042035095635		3.3845484949832776	23.381881292137145		3.3845484949832776	5.892501878941876
	295	2.0669844129914763	59.83039870002339		3.4179598662207358	22.876794018468438		3.4179598662207358	5.946369202046186
	295	2.0811594584748967	59.19714676908388		3.451371237458194	22.384162011351183		3.451371237458194	5.99962055392138
	295	2.0953345039583176	58.84704699745108		3.484782608695652	21.90398333806671		3.484782608695652	6.052253966921931
	295	2.1095095494417384	58.451127616999884		3.5181939799331103	21.436178062747278		3.5181939799331103	6.104268902246202
	295	2.123684594925159	57.80837342127137		3.5516053511705685	20.980720341020916		3.5516053511705685	6.155662984534985
	295	2.1378596404085797	57.26665195898543		3.5850167224080267	20.537424151192607		3.5850167224080267	6.206434120259628
	295	2.1520346858920005	56.62481377041613		3.618428093645485	20.106165270206652		3.618428093645485	6.256582985638067
	295	2.166209731375421	56.116204748335015		3.651839464882943	19.68668627987795		3.651839464882943	6.306106488236416
	295	2.180384776858842	55.740649961199225		3.6852508361204013	19.27878585613313		3.6852508361204013	6.35500182037731
	295	2.194559822342262	55.00996074190792		3.7186622073578595	18.882216419103397		3.7186622073578595	6.403269828669326
	295	2.208734867825683	54.22648600816413		3.7520735785953176	18.49666579198361		3.7520735785953176	6.4509088000605965
	295	2.222909913309104	53.607503777342664		3.785484949832776	18.121880469633226		3.785484949832776	6.497916251121882
	295	2.2370849587925243	53.08821688664754		3.818896321070234	17.7576009120657		3.818896321070234	6.544294476385695
	295	2.251260004275945	52.44724275324594		3.852307692307692	17.403543368849693		3.852307692307692	6.590050695438366
	295	2.265435049759366	51.65284888779305		3.8857190635451504	17.059442468780656		3.8857190635451504	6.635189531529616
	295	2.2796100952427865	50.98058315850015		3.9191304347826086	16.72507259930784		3.9191304347826086	6.679717681293272
	295	2.293785140726207	50.54241423599552		3.9525418060200668	16.400148306162194		3.9525418060200668	6.723640616249169
	295	2.307960186209628	50.07506475739514		3.985953177257525	16.08442996204574		3.985953177257525	6.766966123275906
	295	2.3221352316930486	49.52871317981252		4.019364548494983	15.777656315933793		4.019364548494983	6.809698061359052
	295	2.336310277176469	48.945657195723236		4.052775919732441	15.479586663456246		4.052775919732441	6.851843523335066
	295	2.35048532265989	48.608288216094735		4.0861872909698995	15.18995828377797		4.0861872909698995	6.893408484309747
	295	2.3646603681433107	48.0602447934273		4.119598662207357	14.908565392253045		4.119598662207357	6.934400391348154
	295	2.378835413626731	47.64750148644673		4.153010033444816	14.635192970586049		4.153010033444816	6.974823612173629
	295	2.393010459110152	47.2382883177375		4.186421404682274	14.369636502835027		4.186421404682274	7.0146847328385515
	295	2.407185504593573	46.836371413023386		4.219832775919732	14.111679797479894		4.219832775919732	7.053989042625425
	295	2.4213605500769937	46.44791756786355		4.25324414715719	13.861122828595525		4.25324414715719	7.092743490305207
	295	2.435535595560414	46.00383882081467		4.286655518394649	13.61780491777683		4.286655518394649	7.130954077725173
	295	2.4497106410438345	45.70410824289619		4.320066889632107	13.381553494543674		4.320066889632107	7.168628403592371
	295	2.463885686527256	45.42898075452346		4.353478260869565	13.152195669940124		4.353478260869565	7.20576946825274
	295	2.4780607320106762	44.925058011682054		4.386889632107024	12.929516508975325		4.386889632107024	7.242385774628073
	295	2.4922357774940966	44.604423472851494		4.420301003344481	12.71336673228511		4.420301003344481	7.27848175487234
	295	2.5064108229775175	44.4938604366326		4.45371237458194	12.503563831428679		4.45371237458194	7.314065134856978
	295	2.5205858684609384	44.31065643450633		4.487123745819398	12.299971495529176		4.487123745819398	7.3491410104891255
	295	2.5347609139443588	43.90497652095934		4.520535117056856	12.102394364497524		4.520535117056856	7.383715089294692
	295	2.5489359594277796	43.69328003372141		4.553946488294314	11.910707120959582		4.553946488294314	7.417794583096138
	295	2.5631110049112005	43.5787883830076		4.587357859531773	11.724671911190233		4.587357859531773	7.4513845000841155
	295	2.577286050394621	43.484092392221896		4.6207692307692305	11.544160973189395		4.6207692307692305	7.484492000282572
	295	2.5914610958780417	43.28414818948308		4.654180602006689	11.368991802772278		4.654180602006689	7.51712272506707
	295	2.605636141361462	43.003069462320155		4.687591973244147	11.199032729018828		4.687591973244147	7.549281771085307
	295	2.619811186844883	42.88479291026152		4.7210033444816055	11.034019225486979		4.7210033444816055	7.580976846233614
	295	2.633986232328304	42.62791182135433		4.754414715719063	10.873813119021253		4.754414715719063	7.612212646857233
	295	2.6481612778117243	42.48645094082622		4.787826086956522	10.718127690164703		4.787826086956522	7.642996951481959
	295	2.662336323295145	42.35524125221624		4.82123745819398	10.566807263410265		4.82123745819398	7.673333372093858
	295	2.676511368778566	42.375473434805386		4.854648829431438	10.419561133262409		4.854648829431438	7.703230199289711
	295	2.6906864142619864	42.39175964306285		4.888060200668896	10.276228790174601		4.888060200668896	7.732692893202139
	295	2.7048614597454073	42.30302908701114		4.921471571906355	10.136517966458946		4.921471571906355	7.761727274609777
	295	2.719036505228828	42.2342260220955		4.954882943143812	10.00023254267025		4.954882943143812	7.790339179124564
	295	2.7332115507122485	42.103768225774836		4.988294314381271	9.867116084210798		4.988294314381271	7.818535506048326
	295	2.7473865961956694	41.982406490915835		5.021705685618729	9.736935303138292		5.021705685618729	7.846321816376383
	295	2.76156164167909	41.95650925430875		5.055117056856187	9.609458115459018		5.055117056856187	7.873703507912387
	295	2.7757366871625107	41.851712749290634		5.088528428093645	9.484391043726447		5.088528428093645	7.900686656971576
	295	2.7899117326459315	41.81436612758414		5.121939799331104	9.361532293745237		5.121939799331104	7.927276328515951
	295	2.804086778129352	41.5767582962741		5.1553511705685615	9.240592655398416		5.1553511705685615	7.953477395142305
	295	2.8182618236127723	41.308576491359055		5.18876254180602	9.12138818006934		5.18876254180602	7.979294781529032
	295	2.8324368690961936	41.130093135079946		5.222173913043478	9.003688607484737		5.222173913043478	8.004733760611975
	295	2.846611914579614	40.9789138853681		5.2555852842809365	8.887288601662679		5.2555852842809365	8.029799491149781
	295	2.8607869600630345	40.838767628003986		5.288996655518394	8.771993445925423		5.288996655518394	8.054495116017263
	295	2.8749620055464558	40.42513669838505		5.322408026755853	8.657715525174469		5.322408026755853	8.078827704571419
	295	2.889137051029876	40.091033360077674		5.355819397993311	8.544310834040884		5.355819397993311	8.10280165713822
	295	2.9033120965132966	39.76506520171009		5.389230769230769	8.431767668717441		5.389230769230769	8.126422230703087
	295	2.9174871419967174	39.460967178267566		5.422642140468227	8.320020402401031		5.422642140468227	8.149694044828298
	295	2.9316621874801383	39.20747563345675		5.456053511705686	8.209065039395304		5.456053511705686	8.172622209705612
	295	2.9458372329635587	39.10137758626717		5.489464882943143	8.09890626751659		5.489464882943143	8.195211798044042
	295	2.9600122784469796	38.75134207034104		5.522876254180602	7.989575209740501		5.522876254180602	8.21746851851671
	295	2.9741873239304	38.10269245836169		5.55628762541806	7.881103497187452		5.55628762541806	8.239395458828827
	295	2.988362369413821	37.51660988747295		5.589698996655518	7.773551400439477		5.589698996655518	8.260998557872156
	295	3.0025374148972417	36.9566455872794		5.623110367892976	7.667008017014602		5.623110367892976	8.282284265367224
	295	3.016712460380662	36.41525900116147		5.656521739130435	7.561597983943131		5.656521739130435	8.30325530893518
	295	3.030887505864083	35.975149672632845		5.6899331103678925	7.457386045754351		5.6899331103678925	8.323919031998074
	295	3.045062551347504	35.33958329727331		5.723344481605351	7.354487213122551		5.723344481605351	8.344276813456824
	295	3.059237596830924	34.463994295603364		5.756755852842809	7.2529507143948795		5.756755852842809	8.364338373436963
	295	3.073412642314345	33.78659276221829		5.7901672240802675	7.1528992159798905		5.7901672240802675	8.384105259628676
	295	3.087587687797766	33.135577961296725		5.823578595317725	7.054441478068096		5.823578595317725	8.403584136601502
	295	3.1017627332811863	32.632433619529614		5.856989966555184	6.957609319175058		5.856989966555184	8.422779498731096
	295	3.115937778764607	32.0879153291956		5.890401337792642	6.862582648995281		5.890401337792642	8.441695629234456
	295	3.1301128242480276	31.393142962012163		5.9238127090301	6.769387959750405		5.9238127090301	8.460338844242527
	295	3.1442878697314485	30.71861858617475		5.957224080267558	6.678139733842234		5.957224080267558	8.47871419839771
	295	3.1584629152148693	29.906116148945213		5.990635451505017	6.588893849224796		5.990635451505017	8.496824750050164
	295	3.1726379606982897	29.247720633710543		6.024046822742474	6.501687081437457		6.024046822742474	8.514677289367071
	295	3.1868130061817106	28.6437426229111		6.057458193979933	6.416586408870559		6.057458193979933	8.532276170465389
	295	3.200988051665131	27.770400752368346		6.090869565217391	6.333599249630154		6.090869565217391	8.549626936038432
	295	3.215163097148552	27.019748880459264		6.124280936454849	6.252787419806309		6.124280936454849	8.566733689724328
	295	3.2293381426319723	26.436944096183993		6.157692307692307	6.174122718971233		6.157692307692307	8.58360246612466
	295	3.243513188115393	25.771844094956073		6.191103678929766	6.097623801548888		6.191103678929766	8.600237123449345
	295	3.257688233598814	24.977381460740894		6.2245150501672235	6.023259386128564		6.2245150501672235	8.6166443915852
	295	3.2718632790822344	24.293686286321705		6.257926421404682	5.951036931692639		6.257926421404682	8.63282737158103
	295	3.2860383245656553	23.7357669813243		6.29133779264214	5.880874116142775		6.29133779264214	8.648791694205244
	295	3.300213370049076	23.190064631624335		6.3247491638795985	5.812712441335073		6.3247491638795985	8.664542691118195
	295	3.3143884155324965	22.551800432611067		6.358160535117056	5.746506547046443		6.358160535117056	8.680082010721804
	295	3.3285634610159174	22.025313110859578		6.391571906354515	5.682186892766629		6.391571906354515	8.695413507896756
	295	3.3427385064993382	21.62518370077536		6.4249832775919735	5.619626754485736		6.4249832775919735	8.71053954701619
	295	3.3569135519827586	21.01492000521155		6.458394648829431	5.558772694059194		6.458394648829431	8.725464023096583
	295	3.3710885974661795	20.502648861959106		6.49180602006689	5.499527564463218		6.49180602006689	8.74018915222834
	295	3.3852636429495995	20.014218461522937		6.525217391304348	5.4417517969255975		6.525217391304348	8.754717407899909
	295	3.3994386884330208	19.68399775038788		6.558628762541806	5.385383966891022		6.558628762541806	8.769052859920828
	295	3.4136137339164416	19.315290176342383		6.592040133779264	5.330335118029858		6.592040133779264	8.78319688670616
	295	3.4277887793998616	18.88639660838559		6.625451505016723	5.276507525357764		6.625451505016723	8.797153449630272
	295	3.441963824883283	18.48928330305526		6.65886287625418	5.223767070538674		6.65886287625418	8.81092606350493
	295	3.4561388703667038	18.18922571040696		6.692274247491639	5.172097467720455		6.692274247491639	8.82451724894144
	295	3.4703139158501237	17.839874575875513		6.725685618729097	5.121378386536381		6.725685618729097	8.837929721165052
	295	3.484488961333545	17.533039063417093		6.759096989966555	5.071540040274827		6.759096989966555	8.851165912939685
	295	3.498664006816966	17.375315314022526		6.792508361204013	5.022542346933548		6.792508361204013	8.864228881467536
	295	3.512839052300386	17.018948827992936		6.825919732441472	4.974331545158748		6.825919732441472	8.877122372310989
	295	3.527014097783807	16.629320048359947		6.8593311036789295	4.92684140648868		6.8593311036789295	8.889849234578634
	295	3.541189143267227	16.39315774238282		6.892742474916388	4.880074326823473		6.892742474916388	8.902412148923386
	295	3.555364188750648	16.247515196123768		6.926153846153846	4.83400338946209		6.926153846153846	8.914812523400675
	295	3.5695392342340693	16.064490985798912		6.9595652173913045	4.788635303752813		6.9595652173913045	8.92705639783942
	295	3.5837142797174892	15.805909486892729		6.992976588628762	4.7439609131798255		6.992976588628762	8.939144487610173
	295	3.59788932520091	15.482002745141315		7.026387959866221	4.699967698667825		7.026387959866221	8.95107926928498
	295	3.6120643706843314	15.316091432402477		7.059799331103679	4.656692132513882		7.059799331103679	8.962866174762716
	295	3.6262394161677522	15.180327962645947		7.093210702341137	4.6141446907702885		7.093210702341137	8.974505374450587
	295	3.640414461651172	15.047373066133094		7.126622073578595	4.572333055437813		7.126622073578595	8.986001676296649
	295	3.6545895071345935	14.862987628677658		7.160033444816054	4.531298539473486		7.160033444816054	8.997357289784297
	295	3.6687645526180135	14.75732713779183		7.193444816053511	4.4910916332322905		7.193444816053511	9.008575212477083
	295	3.6829395981014343	14.670249183729823		7.22685618729097	4.451679512259684		7.22685618729097	9.019658999471009
	295	3.6971146435848556	14.513332824546183		7.260267558528428	4.413116948384506		7.260267558528428	9.030610924138227
	295	3.7112896890682756	14.367195120066125		7.293678929765886	4.375460280419439		7.293678929765886	9.041433640173445
	295	3.7254647345516965	14.283008374847272		7.327090301003344	4.338670117276922		7.327090301003344	9.052130098762799
	295	3.7396397800351178	14.300619856188586		7.360501672240803	4.302828540302367		7.360501672240803	9.062704385494158
	295	3.7538148255185377	14.158165143152441		7.3939130434782605	4.2678863156724205		7.3939130434782605	9.073158218758275
	295	3.7679898710019586	14.053024424756748		7.427324414715719	4.233876470473363		7.427324414715719	9.083495289850276
	295	3.78216491648538	13.881749927694855		7.460735785953177	4.200851016742246		7.460735785953177	9.093717837542739
	295	3.7963399619688	13.795637684367662		7.4941471571906355	4.168733933375197		7.4941471571906355	9.103828922066763
	295	3.8105150074522207	13.84270380428513		7.527558528428093	4.1375834432630825		7.527558528428093	9.113832723675866
	295	3.824690052935641	13.72268787404392		7.560969899665552	4.1073288582308685		7.560969899665552	9.123729888333978
	295	3.838865098419062	13.652736763578783		7.59438127090301	4.07801299911996		7.59438127090301	9.133525530457455
	295	3.853040143902483	13.618596732187013		7.627792642140468	4.049583400168255		7.627792642140468	9.143217542771035
	295	3.8672151893859033	13.580867379129007		7.661204013377926	4.02201207618984		7.661204013377926	9.152810678415172
	295	3.881390234869324	13.464146385879463		7.694615384615385	3.995316456251878		7.694615384615385	9.162303582058334
	295	3.895565280352745	13.498139920302808		7.728026755852842	3.9694242122578447		7.728026755852842	9.17170067691069
	295	3.9097403258361654	13.462033196883437		7.761438127090301	3.9443517764703238		7.761438127090301	9.181000318667651
	295	3.9239153713195862	13.423974997719837		7.794849498327759	3.920018961831843		7.794849498327759	9.190206726747157
	295	3.938090416803007	13.367099549732007		7.828260869565217	3.8963879820855585		7.828260869565217	9.199320130739796
	295	3.9522654622864275	13.287444930815576		7.861672240802675	3.8734582529588906		7.861672240802675	9.208341923565339
	295	3.9664405077698484	13.237307177063494		7.895083612040134	3.851168724641327		7.895083612040134	9.217274326572426
	295	3.9806155532532688	13.251755993340137		7.9284949832775915	3.829454501908204		7.9284949832775915	9.226117738937853
	295	3.9947905987366896	13.284725561706814		7.96190635451505	3.8082951245541063		7.96190635451505	9.2348757876164
	295	4.008965644220111	13.330511719136286		7.995317725752508	3.787639792159925		7.995317725752508	9.243546869128572
	295	4.0231406897035304	13.288717546235691		8.028729096989967	3.767432402715503		8.028729096989967	9.25213539504037
	295	4.037315735186952	13.053639038995774		8.062140468227424	3.7476597168001344		8.062140468227424	9.260640033987517
	295	4.051490780670373	13.09074111388697		8.095551839464882	3.7282554830645704		8.095551839464882	9.269065918947849
	295	4.065665826153793	13.242946751279028		8.128963210702342	3.7092037481429765		8.128963210702342	9.277410713407097
	295	4.079840871637214	13.168190818002465		8.1623745819398	3.6904600510012533		8.1623745819398	9.285678650479392
	295	4.094015917120635	13.129386369237768		8.195785953177257	3.6719657025324324		8.195785953177257	9.293870140061566
	295	4.108190962604055	13.074969699768154		8.229197324414715	3.6537570585970855		8.229197324414715	9.301987134792935
	295	4.122366008087476	13.050827988130127		8.262608695652174	3.6357190647215405		8.262608695652174	9.310030710575193
	295	4.136541053570896	13.12630972085164		8.296020066889632	3.617874210132568		8.296020066889632	9.318001612082739
	295	4.150716099054317	13.093367824787117		8.32943143812709	3.6002008011107103		8.32943143812709	9.325903529108025
	295	4.164891144537738	13.046375084125279		8.362842809364547	3.582688000758608		8.362842809364547	9.333736109606356
	295	4.1790661900211585	13.10085811591281		8.396254180602007	3.5652931663328338		8.396254180602007	9.34150180237178
	295	4.193241235504579	12.965424407564171		8.429665551839465	3.547982318106672		8.429665551839465	9.349201471639253
	295	4.207416280988	12.945926460567362		8.463076923076922	3.5308027882717474		8.463076923076922	9.35683534584738
	295	4.221591326471421	13.024423011970114		8.49648829431438	3.513682451065407		8.49648829431438	9.36440821112867
	295	4.235766371954841	13.13985361982639		8.52989966555184	3.496650636148401		8.52989966555184	9.371918988789602
	295	4.249941417438262	13.043557486735732		8.563311036789298	3.4796802808122544		8.563311036789298	9.379370602868947
	295	4.264116462921683	13.001809233570023		8.596722408026755	3.4627657023544414		8.596722408026755	9.386763729012431
	295	4.278291508405103	12.928155124766473		8.630133779264215	3.4459029663822096		8.630133779264215	9.394100272763971
	295	4.292466553888524	12.858482464335422		8.663545150501673	3.4290547652370114		8.663545150501673	9.40138073927124
	295	4.306641599371945	12.902912618557984		8.69695652173913	3.4122613333054406		8.69695652173913	9.408607350311224
	295	4.320816644855365	13.024362430893172		8.730367892976588	3.3955172990059177		8.730367892976588	9.415783042750178
	295	4.334991690338786	13.112558999288513		8.763779264214048	3.378771077659453		8.763779264214048	9.42290722779771
	295	4.349166735822207	13.129154073760771		8.797190635451505	3.362056496156934		8.797190635451505	9.429981693812193
	295	4.363341781305627	12.967912035036568		8.830602006688963	3.345355316180556		8.830602006688963	9.43700904504436
	295	4.377516826789048	12.996195300745402		8.86401337792642	3.328657473836369		8.86401337792642	9.443987919604378
	295	4.391691872272469	12.962487805305983		8.89742474916388	3.311964065810648		8.89742474916388	9.450920707679137
	295	4.40586691775589	13.001168684366704		8.930836120401338	3.295279652344256		8.930836120401338	9.45780805209618
	295	4.42004196323931	12.931619229808831		8.964247491638796	3.278609142162126		8.964247491638796	9.464648719945844
	295	4.434217008722731	12.766690652690219		8.997658862876253	3.2619243365879225		8.997658862876253	9.471445213169606
	295	4.448392054206152	12.705351037056506		9.031070234113713	3.245250648352032		9.031070234113713	9.478196706051566
	295	4.462567099689572	12.801766101307965		9.06448160535117	3.228586008945012		9.06448160535117	9.484903998176593
	295	4.476742145172993	12.914659934889604		9.097892976588628	3.2119340196427935		9.097892976588628	9.49156872645674
	295	4.490917190656414	12.973638475293592		9.131304347826086	3.1952853933416225		9.131304347826086	9.49819002128881
	295	4.505092236139834	12.871139587234612		9.164715719063546	3.1786356417672925		9.164715719063546	9.504769599234432
	295	4.5192672816232555	12.821942523579029		9.198127090301004	3.162029866910972		9.198127090301004	9.511307502473203
	295	4.533442327106676	12.79576434266666		9.231538461538461	3.145454805968385		9.231538461538461	9.517803935572633
	295	4.547617372590096	12.72319744306423		9.264949832775919	3.1289070204849656		9.264949832775919	9.524259745815135
	295	4.561792418073518	12.675508208272756		9.298361204013379	3.112409362032302		9.298361204013379	9.53067602482924
	295	4.575967463556938	12.54647289084053		9.331772575250836	3.096010975266749		9.331772575250836	9.537051654365362
	295	4.5901425090403585	12.571114283392244		9.365183946488294	3.0796521416385083		9.365183946488294	9.543389366323513
	295	4.604317554523779	12.560076697801138		9.398595317725752	3.063387648900287		9.398595317725752	9.54968780753979
	295	4.6184926000072	12.43851582492444		9.432006688963211	3.047256964383048		9.432006688963211	9.555949217849793
	295	4.632667645490621	12.4308284829139		9.465418060200669	3.031226857119846		9.465418060200669	9.562173290225783
	295	4.646842690974041	12.491624365499643		9.498829431438127	3.015358387454706		9.498829431438127	9.568360104008198
	295	4.661017736457462	12.279265547827155		9.532240802675584	2.999652919499763		9.532240802675584	9.574511810968446
	295	4.675192781940883	12.259697978086411		9.565652173913044	2.984161472948449		9.565652173913044	9.580626347553236
	295	4.689367827424303	12.273129900663225		9.599063545150502	2.9688218792287238		9.599063545150502	9.586707339959784
	295	4.703542872907724	12.207796786200838		9.63247491638796	2.95376134653591		9.63247491638796	9.592753294513596
	295	4.717717918391145	12.017661573454479		9.665886287625417	2.9389207762895095		9.665886287625417	9.59876485001604
	295	4.731892963874565	12.002233741742572		9.699297658862877	2.9243258543985906		9.699297658862877	9.604743093766702
	295	4.746068009357987	11.928136469650994		9.732709030100335	2.91002974119964		9.732709030100335	9.610688830156336
	295	4.760243054841406	12.027272112920253		9.766120401337792	2.8960105836189247		9.766120401337792	9.616601940324529
	295	4.774418100324827	11.926052932380927		9.79953177257525	2.882322163861362		9.79953177257525	9.622483612628823
	295	4.788593145808249	11.80390758828542		9.83294314381271	2.8689034844085866		9.83294314381271	9.628334550095305
	295	4.802768191291669	11.85481910754864		9.866354515050167	2.855820791677111		9.866354515050167	9.634154962496222
	295	4.8169432367750895	11.760227597803784		9.899765886287625	2.8430373599017456		9.899765886287625	9.639943377734863
	295	4.831118282258511	11.741480181131955		9.933177257525083	2.8305556072864313		9.933177257525083	9.645704817348355
	295	4.845293327741931	11.659921753684014		9.966588628762542	2.818409047516824		9.966588628762542	9.651436293808652
	295	4.859468373225352	11.577526021690542		10.0	2.806554048509502		10.0	9.65713776424602
	295	4.873643418708773	11.567891451780781
	295	4.887818464192193	11.408706611908112
	295	4.901993509675614	11.411191105857462
	295	4.916168555159034	11.42999627713511
	295	4.9303436006424555	11.262178272092898
	295	4.944518646125876	11.167551764676071
	295	4.958693691609296	11.109715473678543
	295	4.972868737092718	10.991816603337089
	295	4.987043782576138	11.06818548708025
	295	5.001218828059558	11.035537311594512
	295	5.01539387354298	10.917902718795805
	295	5.0295689190264	10.84353300489223
	295	5.0437439645098205	10.644046237688277
	295	5.057919009993242	10.564523995709251
	295	5.072094055476661	10.485500684569605
	295	5.086269100960083	10.56873363423922
	295	5.100444146443504	10.408641283787667
	295	5.1146191919269235	10.199471485074811
	295	5.128794237410345	10.242303640927647
	295	5.142969282893766	10.19234359797418
	295	5.157144328377186	10.040023232029064
	295	5.171319373860607	9.900456032678889
	295	5.185494419344028	9.813830575633661
	295	5.199669464827448	9.720234942375612
	295	5.213844510310869	9.604818749261085
	295	5.2280195557942895	9.59472984684167
	295	5.24219460127771	9.593507679144913
	295	5.256369646761131	9.466509805449977
	295	5.270544692244552	9.455449830146964
	295	5.284719737727972	9.333534707286775
	295	5.298894783211393	9.231489743819933
	295	5.313069828694814	9.202391841468547
	295	5.327244874178234	8.973131912183977
	295	5.341419919661655	8.965725213853718
	295	5.355594965145076	8.931099277859202
	295	5.369770010628496	8.757292143717446
	295	5.383945056111917	8.673167421973371
	295	5.398120101595338	8.665742599188887
	295	5.412295147078758	8.560891852337445
	295	5.426470192562179	8.35600849107301
	295	5.4406452380456	8.393067846986105
	295	5.4548202835290205	8.249309473428294
	295	5.468995329012441	8.226189849286497
	295	5.483170374495862	8.165650427911581
	295	5.497345419979283	8.188732242051028
	295	5.511520465462703	8.001516882251803
	295	5.525695510946124	7.843044923252048
	295	5.539870556429545	7.8781855160365915
	295	5.554045601912965	7.842911596632293
	295	5.5682206473963864	7.735159369148054
	295	5.582395692879807	7.551182974784558
	295	5.596570738363227	7.42684849686421
	295	5.610745783846649	7.385802752883016
	295	5.624920829330069	7.360704583488584
	295	5.639095874813489	7.26532880963755
	295	5.653270920296911	7.3063967244738794
	295	5.667445965780331	7.1872954915590235
	295	5.6816210112637515	6.863831762635986
	295	5.695796056747172	6.872542039419928
	295	5.709971102230593	6.81164563166587
	295	5.724146147714014	6.836882554405804
	295	5.738321193197434	6.895620061192634
	295	5.752496238680855	6.864433892018965
	295	5.766671284164276	6.673648277591479
	295	5.780846329647696	6.594641509626017
	295	5.7950213751311175	6.459271506537476
	295	5.809196420614538	6.402836661221425
	295	5.823371466097958	6.474457345889938
	295	5.83754651158138	6.339957851392601
	295	5.851721557064799	6.212240203123439
	295	5.86589660254822	6.37022831898884
	295	5.880071648031642	6.229070650068818
	295	5.894246693515061	6.127013010606111
	295	5.9084217389984826	6.257709236660677
	295	5.922596784481904	6.148080060514067
	295	5.936771829965323	6.133281096808751
	295	5.950946875448745	6.043274490750658
	295	5.965121920932166	5.802516574860999
	295	5.9792969664155855	5.677328140348562
	295	5.993472011899007	5.927632684437826
	295	6.007647057382428	5.629254865492113
	295	6.021822102865848	5.70108890333165
	295	6.035997148349269	5.828273484280874
	295	6.050172193832689	5.790227239035254
	295	6.06434723931611	5.639542964074662
	295	6.078522284799531	5.903218423424313
	295	6.0926973302829515	5.775814830339559
	295	6.106872375766372	5.6161623136282
	295	6.121047421249793	5.617028623674816
	295	6.135222466733214	5.599353043566891
	295	6.149397512216634	5.521626659560846
	295	6.163572557700055	5.50816002109179
	295	6.177747603183476	5.259737637991796
	295	6.191922648666896	5.163312162004896
	295	6.2060976941503165	5.3261498324719945
	295	6.220272739633738	5.311728286410881
	295	6.234447785117158	5.195585436532383
	295	6.248622830600579	5.086458284455633
	295	6.262797876084	5.102111624306508
	295	6.27697292156742	5.0629931050030095
	295	6.291147967050841	5.142593385324826
	295	6.305323012534262	5.133952072464236
	295	6.3194980580176825	5.152951498153701
	295	6.333673103501103	5.162307496025647
	295	6.347848148984524	5.000860109416784
	295	6.362023194467945	5.013832592750308
	295	6.376198239951365	5.155946251986974
	295	6.390373285434786	5.242915400288478
	295	6.404548330918207	5.087849588747057
	295	6.418723376401627	4.780776095394716
	295	6.4328984218850485	4.911945902813281
	295	6.447073467368468	4.920849826615237
	295	6.461248512851888	5.0099380287576665
	295	6.47542355833531	4.930200553419759
	295	6.489598603818731	5.0045634638607215
	295	6.503773649302151	4.812492899284694
	295	6.517948694785571	4.750324540081394
	295	6.532123740268992	4.589319251553192
	295	6.546298785752413	4.9425189971445835
	295	6.560473831235834	4.751221149021768
	295	6.574648876719255	4.419060797052168
	295	6.588823922202676	4.574944034266295
	295	6.602998967686095	4.750230820729325
	295	6.6171740131695165	4.642620493794533
	295	6.631349058652937	4.879303696686023
	295	6.645524104136358	4.787324062409782
	295	6.6596991496197795	4.783511759083847
	295	6.673874195103199	4.96021536863376
	295	6.688049240586619	4.810405668479175
	295	6.702224286070041	4.6100644533725355
	295	6.716399331553461	4.977809349664241
	295	6.730574377036882	5.025637284925722
	295	6.744749422520304	4.908103686353581
	295	6.758924468003723	4.793993075996639
	295	6.773099513487144	4.555329234881329
	295	6.787274558970565	4.998991886255055
	295	6.801449604453985	5.032261203066554
	295	6.815624649937407	4.858361703672358
	295	6.829799695420828	4.69580592719411
	295	6.843974740904248	4.702138843600874
	295	6.858149786387668	5.143801917107568
	295	6.872324831871089	5.026592625598974
	295	6.88649987735451	4.736015849842174
	295	6.900674922837931	4.868871287760246
	295	6.914849968321352	4.8774646504650505
	295	6.929025013804772	5.051079219797298
	295	6.943200059288192	4.8570305949376955
	295	6.9573751047716135	5.047546477648762
	295	6.971550150255034	4.745333249935742
	295	6.985725195738455	4.9395960685039455
	295	6.9999002412218765	5.080247028261516
	295	7.014075286705296	4.969165899568056
	295	7.028250332188716	4.944967253848885
	295	7.042425377672138	4.945549034708611
	295	7.056600423155558	4.900448498516573
	295	7.070775468638979	4.561088902980163
	295	7.084950514122399	4.762961215673489
	295	7.09912555960582	4.564678169438938
	295	7.113300605089241	4.646762426207813
	295	7.127475650572662	4.802413710847524
	295	7.141650696056082	4.3223329344486725
	295	7.155825741539504	4.330438945764666
	295	7.170000787022923	4.687936016440913
	295	7.1841758325063445	4.774589051752622
	295	7.198350877989765	4.419801112543153
	295	7.212525923473186	4.377002606536832
	295	7.226700968956607	4.658673768800263
	295	7.240876014440026	4.641802629635926
	295	7.2550510599234475	4.2304749738057765
	295	7.269226105406869	4.6453190286309205
	295	7.283401150890289	4.7516864154036575
	295	7.2975761963737105	4.766818625309714
	295	7.311751241857131	5.5046925370129465
	295	7.32592628734055	4.925464175622874
	295	7.340101332823972	4.522984887892052
	295	7.354276378307393	4.445514367505007
	295	7.368451423790813	4.432945260018387
	295	7.382626469274235	4.419921885664786
	295	7.396801514757654	4.701901800424373
	295	7.410976560241075	4.42045349896072
	295	7.425151605724496	4.731418143596326
	295	7.439326651207917	4.806649255307914
	295	7.453501696691338	5.093603406174559
	295	7.467676742174759	4.8202981833711025
	295	7.4818517876581785	5.159571088844224
	295	7.496026833141599	4.622577237457426
	295	7.51020187862502	4.387595294373821
	295	7.5243769241084415	3.7957508832852707
	295	7.538551969591862	4.45321417749116
	295	7.552727015075281	4.68270307089891
	295	7.566902060558703	5.030547487595843
	295	7.581077106042123	4.974667885926586
	295	7.5952521515255444	5.199231611943006
	295	7.609427197008966	4.339155418570549
	295	7.623602242492386	3.692753869297082
	295	7.637777287975806	3.2715093488728346
	295	7.651952333459227	2.6050641034923654
	280	0.621129773682566	8.768312857738257
	280	0.6353048191659867	8.937026079046293
	280	0.6494798646494074	9.192660542764404
	280	0.663654910132828	9.368380207498328
	280	0.6778299556162488	9.458259153248758
	280	0.6920050010996694	9.62660555774633
	280	0.7061800465830901	9.626208424697348
	280	0.7203550920665108	9.72194248090945
	280	0.7345301375499315	9.663921994721361
	280	0.7487051830333522	9.697774596607697
	280	0.7628802285167728	9.727653577892564
	280	0.7770552740001936	9.712105477128791
	280	0.7912303194836142	9.781594736143003
	280	0.805405364967035	10.061981438415017
	280	0.8195804104504557	10.406288373750376
	280	0.8337554559338763	10.610081451654331
	280	0.8479305014172969	10.709240245726013
	280	0.8621055469007177	10.66162920146893
	280	0.8762805923841385	10.650050073192858
	280	0.890455637867559	10.768227020694399
	280	0.9046306833509796	11.130528461430522
	280	0.9188057288344004	11.271608824414885
	280	0.9329807743178211	11.202202958312174
	280	0.9471558198012417	11.36851113649527
	280	0.9613308652846625	11.382233898524643
	280	0.9755059107680832	11.531850362300755
	280	0.9896809562515039	11.953388857940727
	280	1.0038560017349245	12.195248811217494
	280	1.0180310472183451	12.352685654489616
	280	1.032206092701766	12.185127108221305
	280	1.0463811381851866	12.399056790465334
	280	1.0605561836686073	12.608464176549523
	280	1.074731229152028	12.856573471199788
	280	1.0889062746354488	13.25108053281723
	280	1.1030813201188694	13.658757116910538
	280	1.11725636560229	13.843266507867662
	280	1.1314314110857109	14.006516786868268
	280	1.1456064565691315	14.292988555261093
	280	1.159781502052552	14.744534197388923
	280	1.1739565475359728	15.099177751850366
	280	1.1881315930193936	15.229632783164105
	280	1.2023066385028143	15.688558208421277
	280	1.2164816839862347	16.21764641444116
	280	1.2306567294696558	16.473339553533418
	280	1.2448317749530764	16.71205202450012
	280	1.2590068204364968	17.22041992305693
	280	1.2731818659199174	17.727786533454186
	280	1.2873569114033385	18.43980190853886
	280	1.301531956886759	19.13426203560311
	280	1.3157070023701796	19.67693718863335
	280	1.3298820478536006	20.308133461730623
	280	1.344057093337021	21.028964285017082
	280	1.3582321388204417	21.52545768155096
	280	1.3724071843038623	22.0241682604644
	280	1.3865822297872832	22.822161458167546
	280	1.4007572752707038	23.65330735006541
	280	1.4149323207541245	24.39064905266278
	280	1.429107366237545	25.289849587917846
	280	1.443282411720966	26.00436232164113
	280	1.4574574572043866	27.119071096524323
	280	1.4716325026878072	28.278949298003404
	280	1.485807548171228	29.15240156564457
	280	1.4999825936546487	30.17731234311728
	280	1.5141576391380693	31.332019820295766
	280	1.52833268462149	32.57917039995401
	280	1.5425077301049108	33.6158523181983
	280	1.5566827755883315	34.85814204309138
	280	1.570857821071752	36.3184653031339
	280	1.5850328665551725	37.744892741723504
	280	1.5992079120385936	39.07240637581762
	280	1.6133829575220142	40.42950674063031
	280	1.6275580030054346	41.6575848139306
	280	1.6417330484888557	43.002043977847386
	280	1.6559080939722763	44.502143579571026
	280	1.6700831394556968	45.961860761131405
	280	1.6842581849391174	47.20368308532633
	280	1.6984332304225385	48.415375179981154
	280	1.7126082759059589	49.75509137243483
	280	1.7267833213893795	51.1043666612012
	280	1.7409583668728001	52.62420105527044
	280	1.755133412356221	53.99654238160575
	280	1.7693084578396416	55.09270873752403
	280	1.7834835033230623	56.089257443710515
	280	1.7976585488064831	57.294754926270976
	280	1.8118335942899038	58.39767298315215
	280	1.8260086397733244	58.85069753326554
	280	1.840183685256745	59.49178791620623
	280	1.8543587307401659	60.41938313528207
	280	1.8685337762235865	61.41909016163916
	280	1.8827088217070072	61.702256757314714
	280	1.8968838671904278	61.79995577196036
	280	1.9110589126738486	61.97254759138787
	280	1.9252339581572693	62.31051185747424
	280	1.93940900364069	62.50663262786185
	280	1.9535840491241108	62.60921136247232
	280	1.9677590946075314	62.34350048675089
	280	1.981934140090952	62.31003404497801
	280	1.9961091855743724	62.09431120860576
	280	2.0102842310577933	61.89476831195037
	280	2.024459276541214	61.443257632505635
	280	2.0386343220246346	60.79251218520312
	280	2.0528093675080554	60.18166502111809
	280	2.0669844129914763	59.72391585043102
	280	2.0811594584748967	59.177573164562176
	280	2.0953345039583176	58.28628642097309
	280	2.1095095494417384	57.883806134434224
	280	2.123684594925159	57.30813190347015
	280	2.1378596404085797	56.39026096779353
	280	2.1520346858920005	55.62952801155863
	280	2.166209731375421	55.15006448908933
	280	2.180384776858842	54.54535741167322
	280	2.194559822342262	53.73831633676372
	280	2.208734867825683	52.920630370298454
	280	2.222909913309104	52.23144492517187
	280	2.2370849587925243	51.45961007691981
	280	2.251260004275945	50.84539749282485
	280	2.265435049759366	50.17506790758342
	280	2.2796100952427865	49.422774880926184
	280	2.293785140726207	48.97578969520604
	280	2.307960186209628	48.665401076037284
	280	2.3221352316930486	48.16947138164857
	280	2.336310277176469	47.360794246307506
	280	2.35048532265989	46.68220297565526
	280	2.3646603681433107	46.43748936822505
	280	2.378835413626731	46.25328385990247
	280	2.393010459110152	45.90679005690529
	280	2.407185504593573	45.3918492867407
	280	2.4213605500769937	44.75409266711555
	280	2.435535595560414	44.223123655167335
	280	2.4497106410438345	44.11359625871464
	280	2.463885686527256	43.92701692913225
	280	2.4780607320106762	43.589778929668825
	280	2.4922357774940966	43.249100730053584
	280	2.5064108229775175	42.758992773176836
	280	2.5205858684609384	42.53688986646311
	280	2.5347609139443588	42.61751800355812
	280	2.5489359594277796	42.48809030603956
	280	2.5631110049112005	42.20756148668326
	280	2.577286050394621	42.15431680927116
	280	2.5914610958780417	42.06745767383265
	280	2.605636141361462	41.78187875086227
	280	2.619811186844883	41.51009055475887
	280	2.633986232328304	41.57455154443572
	280	2.6481612778117243	41.83422961345852
	280	2.662336323295145	41.924557633556105
	280	2.676511368778566	41.818142797041304
	280	2.6906864142619864	41.73038711299543
	280	2.7048614597454073	41.64842641301357
	280	2.719036505228828	41.483678257959646
	280	2.7332115507122485	41.28083366655912
	280	2.7473865961956694	41.544729496429326
	280	2.76156164167909	41.84997054622368
	280	2.7757366871625107	41.724001489805644
	280	2.7899117326459315	41.738385072494594
	280	2.804086778129352	41.636416342238824
	280	2.8182618236127723	41.396850836688074
	280	2.8324368690961936	41.243419082504744
	280	2.846611914579614	41.138547589535136
	280	2.8607869600630345	41.10062418769597
	280	2.8749620055464558	40.96107272818643
	280	2.889137051029876	40.732931731170694
	280	2.9033120965132966	40.61948784555711
	280	2.9174871419967174	40.33092277291763
	280	2.9316621874801383	40.13339207920318
	280	2.9458372329635587	39.840670318294656
	280	2.9600122784469796	39.47126718260829
	280	2.9741873239304	39.01154769983297
	280	2.988362369413821	38.45944027440871
	280	3.0025374148972417	38.001118013877544
	280	3.016712460380662	37.42465481011021
	280	3.030887505864083	36.86296806726666
	280	3.045062551347504	36.26579946012609
	280	3.059237596830924	35.77795325060018
	280	3.073412642314345	35.14159662960583
	280	3.087587687797766	34.29466000199244
	280	3.1017627332811863	33.58974189802639
	280	3.115937778764607	32.873720157061186
	280	3.1301128242480276	32.205408012495845
	280	3.1442878697314485	31.503466022775676
	280	3.1584629152148693	30.71522907465481
	280	3.1726379606982897	29.92338578323431
	280	3.1868130061817106	29.231680634713825
	280	3.200988051665131	28.426896932844556
	280	3.215163097148552	27.71046651491122
	280	3.2293381426319723	26.970053622828182
	280	3.243513188115393	26.183351228439715
	280	3.257688233598814	25.54468927475818
	280	3.2718632790822344	24.977506654254384
	280	3.2860383245656553	24.15472773739799
	280	3.300213370049076	23.460192355753357
	280	3.3143884155324965	22.982736928864608
	280	3.3285634610159174	22.472640824756894
	280	3.3427385064993382	21.871131441774956
	280	3.3569135519827586	21.401081762862393
	280	3.3710885974661795	20.749939234844124
	280	3.3852636429495995	20.139199423893814
	280	3.3994386884330208	19.72740988913738
	280	3.4136137339164416	19.2315802950576
	280	3.4277887793998616	18.766107065835396
	280	3.441963824883283	18.315393731687088
	280	3.4561388703667038	18.05459889210148
	280	3.4703139158501237	17.828091769953335
	280	3.484488961333545	17.540534209421452
	280	3.498664006816966	17.19160179709731
	280	3.512839052300386	16.90860731067775
	280	3.527014097783807	16.591208971323375
	280	3.541189143267227	16.22937602121407
	280	3.555364188750648	15.886421953507142
	280	3.5695392342340693	15.843527264952163
	280	3.5837142797174892	15.55368474306312
	280	3.59788932520091	15.400695362800981
	280	3.6120643706843314	15.26246570173419
	280	3.6262394161677522	14.950795002345362
	280	3.640414461651172	14.692668544903391
	280	3.6545895071345935	14.770591929581009
	280	3.6687645526180135	14.614053362004551
	280	3.6829395981014343	14.259328518268422
	280	3.6971146435848556	14.215123628605358
	280	3.7112896890682756	14.283526125159945
	280	3.7254647345516965	14.26887439450091
	280	3.7396397800351178	14.077415548400431
	280	3.7538148255185377	14.050125618006131
	280	3.7679898710019586	13.94736855697568
	280	3.78216491648538	13.90621747132657
	280	3.7963399619688	13.70070990547934
	280	3.8105150074522207	13.501215902212405
	280	3.824690052935641	13.49486643182755
	280	3.838865098419062	13.434979678099797
	280	3.853040143902483	13.465762809307291
	280	3.8672151893859033	13.397370183391356
	280	3.881390234869324	13.223612088618662
	280	3.895565280352745	13.244213887661619
	280	3.9097403258361654	13.207486508192291
	280	3.9239153713195862	13.078135630360572
	280	3.938090416803007	13.128852662613607
	280	3.9522654622864275	13.15585244026168
	280	3.9664405077698484	13.02970425369069
	280	3.9806155532532688	13.007896800960633
	280	3.9947905987366896	12.986023326463396
	280	4.008965644220111	12.933777688410014
	280	4.0231406897035304	13.1402084524577
	280	4.037315735186952	13.144737390375811
	280	4.051490780670373	13.031975967051103
	280	4.065665826153793	12.96192755219666
	280	4.079840871637214	12.893234493497584
	280	4.094015917120635	12.909097590122215
	280	4.108190962604055	12.896166873830538
	280	4.122366008087476	12.967152796026774
	280	4.136541053570896	13.11055542360171
	280	4.150716099054317	13.050945501909991
	280	4.164891144537738	13.096152745838046
	280	4.1790661900211585	13.120799982246513
	280	4.193241235504579	13.006855542514948
	280	4.207416280988	13.033502232501627
	280	4.221591326471421	13.03814452054175
	280	4.235766371954841	13.164635063179432
	280	4.249941417438262	12.917808204478735
	280	4.264116462921683	12.767934002735972
	280	4.278291508405103	12.868889029900338
	280	4.292466553888524	12.979885315981187
	280	4.306641599371945	12.869238307609464
	280	4.320816644855365	12.806802160674417
	280	4.334991690338786	12.904562250222785
	280	4.349166735822207	12.91106537055862
	280	4.363341781305627	12.841532036684336
	280	4.377516826789048	12.762940168736534
	280	4.391691872272469	12.857704996674265
	280	4.40586691775589	12.791541797466977
	280	4.42004196323931	12.8122166665825
	280	4.434217008722731	12.631736756203995
	280	4.448392054206152	12.681585984621247
	280	4.462567099689572	12.636384956161695
	280	4.476742145172993	12.696094869201074
	280	4.490917190656414	12.777895685363076
	280	4.505092236139834	12.745781331929443
	280	4.5192672816232555	12.735717215832913
	280	4.533442327106676	12.710649840158906
	280	4.547617372590096	12.676657650121843
	280	4.561792418073518	12.65303556200562
	280	4.575967463556938	12.535269007535373
	280	4.5901425090403585	12.53426573179938
	280	4.604317554523779	12.53013539303082
	280	4.6184926000072	12.493746853312697
	280	4.632667645490621	12.375652112548346
	280	4.646842690974041	12.344262568042584
	280	4.661017736457462	12.400900407089061
	280	4.675192781940883	12.478044385721848
	280	4.689367827424303	12.304418421009334
	280	4.703542872907724	12.18085302220381
	280	4.717717918391145	12.145476391939361
	280	4.731892963874565	12.054743585855537
	280	4.746068009357987	11.919357094414483
	280	4.760243054841406	12.080906026050487
	280	4.774418100324827	12.103632065624186
	280	4.788593145808249	11.889221596154393
	280	4.802768191291669	11.850596628173353
	280	4.8169432367750895	11.766228557179346
	280	4.831118282258511	11.726734179811416
	280	4.845293327741931	11.57065412311388
	280	4.859468373225352	11.339380881362068
	280	4.873643418708773	11.453840607563755
	280	4.887818464192193	11.45825623882699
	280	4.901993509675614	11.454976232313523
	280	4.916168555159034	11.379296381054154
	280	4.9303436006424555	11.322566208812193
	280	4.944518646125876	11.392001715052883
	280	4.958693691609296	11.256661357392742
	280	4.972868737092718	11.257880601806924
	280	4.987043782576138	11.187877754058317
	280	5.001218828059558	10.997892335718186
	280	5.01539387354298	10.789315882327916
	280	5.0295689190264	10.79211488537559
	280	5.0437439645098205	10.820300056320113
	280	5.057919009993242	10.689124048949761
	280	5.072094055476661	10.491893303799081
	280	5.086269100960083	10.469028422712938
	280	5.100444146443504	10.438418356825938
	280	5.1146191919269235	10.357151690217533
	280	5.128794237410345	10.371002431066598
	280	5.142969282893766	10.370568423361576
	280	5.157144328377186	10.167365884041747
	280	5.171319373860607	9.986994202631742
	280	5.185494419344028	9.84491377101198
	280	5.199669464827448	9.833651708874775
	280	5.213844510310869	9.917273290230902
	280	5.2280195557942895	9.780838339253279
	280	5.24219460127771	9.404557941395602
	280	5.256369646761131	9.350756014374781
	280	5.270544692244552	9.334069221818204
	280	5.284719737727972	9.322600676857897
	280	5.298894783211393	9.427439150724718
	280	5.313069828694814	9.311550116971645
	280	5.327244874178234	9.052125437853864
	280	5.341419919661655	9.110794773961777
	280	5.355594965145076	8.950414235279153
	280	5.369770010628496	8.805658100245648
	280	5.383945056111917	8.711752832565026
	280	5.398120101595338	8.589853800294884
	280	5.412295147078758	8.647736811384785
	280	5.426470192562179	8.58015932107155
	280	5.4406452380456	8.507934261733384
	280	5.4548202835290205	8.36063997649628
	280	5.468995329012441	8.234935443140062
	280	5.483170374495862	8.143117186781124
	280	5.497345419979283	8.144823381389898
	280	5.511520465462703	8.041397333912563
	280	5.525695510946124	7.88119415404088
	280	5.539870556429545	7.803334002210953
	280	5.554045601912965	7.861528548749787
	280	5.5682206473963864	7.65332563058567
	280	5.582395692879807	7.667321071529191
	280	5.596570738363227	7.588445455113856
	280	5.610745783846649	7.487781990530751
	280	5.624920829330069	7.412229051967916
	280	5.639095874813489	7.3996278640449304
	280	5.653270920296911	7.174749435985408
	280	5.667445965780331	7.0314750379893685
	280	5.6816210112637515	7.000457174741044
	280	5.695796056747172	6.994071668691715
	280	5.709971102230593	6.9162204564233285
	280	5.724146147714014	6.718772247267843
	280	5.738321193197434	6.969966101758645
	280	5.752496238680855	6.982825051506252
	280	5.766671284164276	6.786580704708911
	280	5.780846329647696	6.6531366657809485
	280	5.7950213751311175	6.6275775085148645
	280	5.809196420614538	6.485785315222175
	280	5.823371466097958	6.462784159129079
	280	5.83754651158138	6.403041047434018
	280	5.851721557064799	6.343949794237638
	280	5.86589660254822	6.360030550259523
	280	5.880071648031642	6.3509235540583795
	280	5.894246693515061	6.375179959702841
	280	5.9084217389984826	6.220127657268954
	280	5.922596784481904	6.15884789317556
	280	5.936771829965323	5.96829700592145
	280	5.950946875448745	5.943800895105188
	280	5.965121920932166	6.071704233031609
	280	5.9792969664155855	5.815804413557174
	280	5.993472011899007	5.709070713490437
	280	6.007647057382428	5.689698133148282
	280	6.021822102865848	5.784517751723806
	280	6.035997148349269	5.6658786479151235
	280	6.050172193832689	5.784732367027161
	280	6.06434723931611	5.644849712264682
	280	6.078522284799531	5.83793105948642
	280	6.0926973302829515	5.77813729938096
	280	6.106872375766372	5.702967565750853
	280	6.121047421249793	5.828986215859549
	280	6.135222466733214	5.820030612094591
	280	6.149397512216634	5.572088347992894
	280	6.163572557700055	5.491083853601733
	280	6.177747603183476	5.574446888064411
	280	6.191922648666896	5.510179695375745
	280	6.2060976941503165	5.438252492339551
	280	6.220272739633738	5.386348650306029
	280	6.234447785117158	5.418079733572018
	280	6.248622830600579	5.478775896221089
	280	6.262797876084	5.324319270006701
	280	6.27697292156742	5.317083672927238
	280	6.291147967050841	5.332373732655729
	280	6.305323012534262	5.216521360195776
	280	6.3194980580176825	5.298921465046231
	280	6.333673103501103	5.321290750564996
	280	6.347848148984524	5.083204696465783
	280	6.362023194467945	5.190878276660921
	280	6.376198239951365	5.047211619030541
	280	6.390373285434786	4.97111336999664
	280	6.404548330918207	5.033618096695482
	280	6.418723376401627	4.984053470076141
	280	6.4328984218850485	4.918867257090509
	280	6.447073467368468	4.862236476653916
	280	6.461248512851888	4.804193738251705
	280	6.47542355833531	4.806790625111297
	280	6.489598603818731	4.687068195765725
	280	6.503773649302151	4.798139619835673
	280	6.517948694785571	4.694412103210164
	280	6.532123740268992	4.588762163478647
	280	6.546298785752413	4.801320832659874
	280	6.560473831235834	5.0006616429805995
	280	6.574648876719255	4.7454215063860286
	280	6.588823922202676	4.7029580341776605
	280	6.602998967686095	4.86506481794277
	280	6.6171740131695165	4.856166084320199
	280	6.631349058652937	4.69283598411646
	280	6.645524104136358	4.750797748076623
	280	6.6596991496197795	4.835677869294566
	280	6.673874195103199	4.782653875040008
	280	6.688049240586619	4.5534091513548915
	280	6.702224286070041	4.660411886079787
	280	6.716399331553461	4.77614977165549
	280	6.730574377036882	4.733871385299402
	280	6.744749422520304	4.670580260120529
	280	6.758924468003723	4.806113592183481
	280	6.773099513487144	4.8374244766032515
	280	6.787274558970565	4.7367303896023305
	280	6.801449604453985	4.722927848818706
	280	6.815624649937407	4.83123615054898
	280	6.829799695420828	4.879204442450508
	280	6.843974740904248	4.797474484127083
	280	6.858149786387668	5.038374251759107
	280	6.872324831871089	4.772835974307872
	280	6.88649987735451	4.656342499160267
	280	6.900674922837931	4.873066700929254
	280	6.914849968321352	4.9378752662336485
	280	6.929025013804772	4.890260222093271
	280	6.943200059288192	4.598697595659377
	280	6.9573751047716135	4.593734664387409
	280	6.971550150255034	4.74028027437541
	280	6.985725195738455	4.832244383205429
	280	6.9999002412218765	5.152197522976202
	280	7.014075286705296	5.105178719868487
	280	7.028250332188716	4.897468261091577
	280	7.042425377672138	4.355975790219931
	280	7.056600423155558	4.491094430918201
	280	7.070775468638979	4.761850733523669
	280	7.084950514122399	4.953488326808628
	280	7.09912555960582	4.81704855505221
	280	7.113300605089241	4.8087597964401905
	280	7.127475650572662	4.604411953348938
	280	7.141650696056082	4.713426700151674
	280	7.155825741539504	4.678204820767123
	280	7.170000787022923	4.575770261925422
	280	7.1841758325063445	4.64720252359057
	280	7.198350877989765	4.518270052630445
	280	7.212525923473186	4.836742385659717
	280	7.226700968956607	4.760592431183573
	280	7.240876014440026	4.682410062944843
	280	7.2550510599234475	4.9108012855496685
	280	7.269226105406869	5.068503988964839
	280	7.283401150890289	5.003300743467468
	280	7.2975761963737105	5.380831936962814
	280	7.311751241857131	5.132109220842979
	280	7.32592628734055	5.1559489125960045
	280	7.340101332823972	4.8086630309894645
	280	7.354276378307393	5.2695085900650405
	280	7.368451423790813	5.471066479462406
	280	7.382626469274235	5.041414646859879
	280	7.396801514757654	5.116819716345887
	280	7.410976560241075	4.730119093684493
	280	7.425151605724496	4.902018376699997
	280	7.439326651207917	4.637085303182511
	280	7.453501696691338	3.902392071575367
	280	7.467676742174759	4.348083688289924
	280	7.4818517876581785	5.52184540428113
	280	7.496026833141599	5.8124043756795025
	280	7.51020187862502	5.251529843294827
	280	7.5243769241084415	4.712322288935432
	280	7.538551969591862	5.459541408035397
	280	7.552727015075281	5.849976012421569
	280	7.566902060558703	5.376156916233688
	280	7.581077106042123	4.710569106794619
	280	7.5952521515255444	4.563984281259776
	280	7.609427197008966	4.583789273188719
	280	7.623602242492386	4.448614960796206
	280	7.637777287975806	3.352698894874445
	280	7.651952333459227	5.6784300731547805
	270	0.621129773682566	8.859794165832781
	270	0.6353048191659867	9.024695929138385
	270	0.6494798646494074	8.96143434481861
	270	0.663654910132828	9.083769345954778
	270	0.6778299556162488	9.095409891291725
	270	0.6920050010996694	9.315077776550222
	270	0.7061800465830901	9.501027670053144
	270	0.7203550920665108	9.641846001866044
	270	0.7345301375499315	9.639385311219195
	270	0.7487051830333522	9.606779996603375
	270	0.7628802285167728	9.577820369904801
	270	0.7770552740001936	9.637975837844106
	270	0.7912303194836142	9.80354764270949
	270	0.805405364967035	10.08958177912898
	270	0.8195804104504557	10.213740552866893
	270	0.8337554559338763	10.197738593650065
	270	0.8479305014172969	10.164957167460875
	270	0.8621055469007177	10.229342356313824
	270	0.8762805923841385	10.354616173907957
	270	0.890455637867559	10.564630541660911
	270	0.9046306833509796	10.786929894435982
	270	0.9188057288344004	10.93758719029478
	270	0.9329807743178211	10.925471469335285
	270	0.9471558198012417	11.038317325746132
	270	0.9613308652846625	11.189907570463
	270	0.9755059107680832	11.353775187789843
	270	0.9896809562515039	11.60231789611093
	270	1.0038560017349245	11.955378279502346
	270	1.0180310472183451	12.022611688840867
	270	1.032206092701766	11.945681345959958
	270	1.0463811381851866	12.191407196260483
	270	1.0605561836686073	12.27083757204173
	270	1.074731229152028	12.527662651317211
	270	1.0889062746354488	12.884668423931053
	270	1.1030813201188694	13.13051393969395
	270	1.11725636560229	13.363655797835502
	270	1.1314314110857109	13.712624620130233
	270	1.1456064565691315	14.060625057234972
	270	1.159781502052552	14.508390553290539
	270	1.1739565475359728	14.753194423765429
	270	1.1881315930193936	14.946753416233305
	270	1.2023066385028143	15.320735843492507
	270	1.2164816839862347	15.510217281564104
	270	1.2306567294696558	16.06642740445401
	270	1.2448317749530764	16.749544121805684
	270	1.2590068204364968	17.388591248544383
	270	1.2731818659199174	17.841055158885908
	270	1.2873569114033385	18.09478095541018
	270	1.301531956886759	18.60631544683325
	270	1.3157070023701796	19.523649964641702
	270	1.3298820478536006	20.316522714808876
	270	1.344057093337021	20.80187930439576
	270	1.3582321388204417	21.320062375428172
	270	1.3724071843038623	21.9026989037791
	270	1.3865822297872832	22.73412858539531
	270	1.4007572752707038	23.619815797810922
	270	1.4149323207541245	24.581092471393944
	270	1.429107366237545	25.5380690998538
	270	1.443282411720966	26.2913107223768
	270	1.4574574572043866	27.147908872004255
	270	1.4716325026878072	28.34593584358699
	270	1.485807548171228	29.450824443841014
	270	1.4999825936546487	30.351214474188374
	270	1.5141576391380693	31.566066044193274
	270	1.52833268462149	33.18440380534291
	270	1.5425077301049108	34.26700194884649
	270	1.5566827755883315	35.32134446059546
	270	1.570857821071752	36.58237508171769
	270	1.5850328665551725	37.997020467972526
	270	1.5992079120385936	39.530313344471345
	270	1.6133829575220142	41.063323004942134
	270	1.6275580030054346	42.48025687141788
	270	1.6417330484888557	43.89763638725269
	270	1.6559080939722763	45.419299942819876
	270	1.6700831394556968	46.947265530776676
	270	1.6842581849391174	48.51386580395634
	270	1.6984332304225385	50.05355471111746
	270	1.7126082759059589	51.3286487386445
	270	1.7267833213893795	52.581588165716944
	270	1.7409583668728001	53.925364749046224
	270	1.755133412356221	55.25570517766961
	270	1.7693084578396416	56.705026951296276
	270	1.7834835033230623	57.79133117948095
	270	1.7976585488064831	58.62094519045172
	270	1.8118335942899038	59.36769928471483
	270	1.8260086397733244	60.18837991720164
	270	1.840183685256745	60.94869017833315
	270	1.8543587307401659	61.774869098132875
	270	1.8685337762235865	62.453027460254106
	270	1.8827088217070072	62.77636498827688
	270	1.8968838671904278	63.015437209952346
	270	1.9110589126738486	63.13928218689494
	270	1.9252339581572693	63.30040863615237
	270	1.93940900364069	63.317077260428675
	270	1.9535840491241108	62.8453976457278
	270	1.9677590946075314	62.44466001581274
	270	1.981934140090952	62.35197303332053
	270	1.9961091855743724	62.18627303391921
	270	2.0102842310577933	61.63912464798533
	270	2.024459276541214	60.82792580815479
	270	2.0386343220246346	60.179642656355064
	270	2.0528093675080554	59.79033522018592
	270	2.0669844129914763	59.27164058203979
	270	2.0811594584748967	58.70625806303749
	270	2.0953345039583176	57.80991531879518
	270	2.1095095494417384	57.07320017043381
	270	2.123684594925159	56.470332360437204
	270	2.1378596404085797	55.607531770894525
	270	2.1520346858920005	54.730464388532944
	270	2.166209731375421	53.95703173634694
	270	2.180384776858842	53.28086056925606
	270	2.194559822342262	52.54354006284481
	270	2.208734867825683	51.904183250495045
	270	2.222909913309104	51.19359666520906
	270	2.2370849587925243	50.53525847449501
	270	2.251260004275945	49.92242776746879
	270	2.265435049759366	49.144760507307
	270	2.2796100952427865	48.43580636171667
	270	2.293785140726207	47.75073962808257
	270	2.307960186209628	47.05538337412204
	270	2.3221352316930486	46.76501125489203
	270	2.336310277176469	46.555073714521626
	270	2.35048532265989	45.92731654798138
	270	2.3646603681433107	45.30930477583397
	270	2.378835413626731	44.90326515338599
	270	2.393010459110152	44.530754696488124
	270	2.407185504593573	44.17665347480146
	270	2.4213605500769937	43.84098835844247
	270	2.435535595560414	43.38229502987159
	270	2.4497106410438345	43.0270847721035
	270	2.463885686527256	42.83273838498194
	270	2.4780607320106762	42.500865107244685
	270	2.4922357774940966	42.359920389260836
	270	2.5064108229775175	42.07490320523098
	270	2.5205858684609384	41.746939678494535
	270	2.5347609139443588	41.71903536961419
	270	2.5489359594277796	41.48625071249235
	270	2.5631110049112005	41.294725477913616
	270	2.577286050394621	41.2460856018149
	270	2.5914610958780417	41.015763268460155
	270	2.605636141361462	40.86627418979813
	270	2.619811186844883	40.92062947728848
	270	2.633986232328304	41.03442520703661
	270	2.6481612778117243	41.26237633772948
	270	2.662336323295145	41.401952771125636
	270	2.676511368778566	41.24371721504279
	270	2.6906864142619864	41.204491739929935
	270	2.7048614597454073	41.07153124116685
	270	2.719036505228828	41.17565219164759
	270	2.7332115507122485	41.11007735777933
	270	2.7473865961956694	41.090592041793585
	270	2.76156164167909	41.30135520106738
	270	2.7757366871625107	41.377422325883096
	270	2.7899117326459315	41.349389974762296
	270	2.804086778129352	41.3582249941898
	270	2.8182618236127723	41.2684859361869
	270	2.8324368690961936	41.34322207963886
	270	2.846611914579614	41.30430640550602
	270	2.8607869600630345	41.25812924992563
	270	2.8749620055464558	41.38728341801686
	270	2.889137051029876	41.18066255860562
	270	2.9033120965132966	40.79838150537551
	270	2.9174871419967174	40.60929621554426
	270	2.9316621874801383	40.56693644867408
	270	2.9458372329635587	40.40383348047328
	270	2.9600122784469796	40.078600107725244
	270	2.9741873239304	39.89079785101599
	270	2.988362369413821	39.541855683822774
	270	3.0025374148972417	38.90399639078064
	270	3.016712460380662	38.23071024915992
	270	3.030887505864083	37.7007043220205
	270	3.045062551347504	37.07738891535993
	270	3.059237596830924	36.36261608469244
	270	3.073412642314345	35.57573560522811
	270	3.087587687797766	34.93545675853375
	270	3.1017627332811863	34.30979276447225
	270	3.115937778764607	33.59972739424292
	270	3.1301128242480276	32.80505114306146
	270	3.1442878697314485	32.07273434405162
	270	3.1584629152148693	31.322358902700817
	270	3.1726379606982897	30.562781634519467
	270	3.1868130061817106	29.667129074822498
	270	3.200988051665131	28.976559694939894
	270	3.215163097148552	28.271401411619923
	270	3.2293381426319723	27.484639998302242
	270	3.243513188115393	26.646990347096768
	270	3.257688233598814	26.002481292032527
	270	3.2718632790822344	25.395299924768754
	270	3.2860383245656553	24.6490949520426
	270	3.300213370049076	23.893460944811384
	270	3.3143884155324965	23.131072823797968
	270	3.3285634610159174	22.523854949734087
	270	3.3427385064993382	21.97637332590091
	270	3.3569135519827586	21.409563751690737
	270	3.3710885974661795	20.905530746740798
	270	3.3852636429495995	20.321561310461988
	270	3.3994386884330208	19.89542362003383
	270	3.4136137339164416	19.37805230785006
	270	3.4277887793998616	18.770238299126913
	270	3.441963824883283	18.415830470586215
	270	3.4561388703667038	18.086659842315612
	270	3.4703139158501237	17.754790462507845
	270	3.484488961333545	17.222014480320095
	270	3.498664006816966	17.056933595526242
	270	3.512839052300386	16.876815949139814
	270	3.527014097783807	16.491697539498954
	270	3.541189143267227	16.20887549035288
	270	3.555364188750648	15.95817069120746
	270	3.5695392342340693	15.718866248765396
	270	3.5837142797174892	15.505058257905992
	270	3.59788932520091	15.37415459885868
	270	3.6120643706843314	15.189782302105446
	270	3.6262394161677522	14.889607934059242
	270	3.640414461651172	14.59075720542564
	270	3.6545895071345935	14.376332784128252
	270	3.6687645526180135	14.32511801481495
	270	3.6829395981014343	14.213259533530398
	270	3.6971146435848556	14.186443744605842
	270	3.7112896890682756	14.023271648983819
	270	3.7254647345516965	13.874011588342777
	270	3.7396397800351178	13.87474413099006
	270	3.7538148255185377	13.745376837713934
	270	3.7679898710019586	13.571117930942924
	270	3.78216491648538	13.46804362907448
	270	3.7963399619688	13.541833402850909
	270	3.8105150074522207	13.511489057771076
	270	3.824690052935641	13.448509054820097
	270	3.838865098419062	13.441743403890985
	270	3.853040143902483	13.303865736321915
	270	3.8672151893859033	13.244910652177335
	270	3.881390234869324	13.104334609078261
	270	3.895565280352745	13.085081497787957
	270	3.9097403258361654	13.017589488173497
	270	3.9239153713195862	13.056933098596987
	270	3.938090416803007	12.955103949255854
	270	3.9522654622864275	12.790697032895428
	270	3.9664405077698484	12.948756397413133
	270	3.9806155532532688	12.974730121088196
	270	3.9947905987366896	12.8650583608459
	270	4.008965644220111	12.921329557258783
	270	4.0231406897035304	12.88635049653373
	270	4.037315735186952	12.802785549155212
	270	4.051490780670373	12.853758345895976
	270	4.065665826153793	12.909551478037212
	270	4.079840871637214	12.9369240450538
	270	4.094015917120635	12.859403805130835
	270	4.108190962604055	12.794117436024248
	270	4.122366008087476	12.892318590610284
	270	4.136541053570896	12.881193715452891
	270	4.150716099054317	12.790458087877854
	270	4.164891144537738	12.71937814013839
	270	4.1790661900211585	12.823433139605946
	270	4.193241235504579	12.697246418995828
	270	4.207416280988	12.692037754273125
	270	4.221591326471421	12.86727790837756
	270	4.235766371954841	12.997185738536043
	270	4.249941417438262	12.922665690239395
	270	4.264116462921683	12.774769910211566
	270	4.278291508405103	12.724757638373251
	270	4.292466553888524	12.62587409522565
	270	4.306641599371945	12.5999078729767
	270	4.320816644855365	12.86397435806463
	270	4.334991690338786	12.945224781608133
	270	4.349166735822207	12.891865179579115
	270	4.363341781305627	12.789942590591048
	270	4.377516826789048	12.776740314928514
	270	4.391691872272469	12.723931137905527
	270	4.40586691775589	12.693470315419606
	270	4.42004196323931	12.777696398859476
	270	4.434217008722731	12.775993902866695
	270	4.448392054206152	12.719264715767121
	270	4.462567099689572	12.694189162465829
	270	4.476742145172993	12.738191810789475
	270	4.490917190656414	12.5607964233108
	270	4.505092236139834	12.606623477829029
	270	4.5192672816232555	12.677539878218973
	270	4.533442327106676	12.654759124135042
	270	4.547617372590096	12.639961568963468
	270	4.561792418073518	12.631021937650146
	270	4.575967463556938	12.591697225409401
	270	4.5901425090403585	12.487107218577684
	270	4.604317554523779	12.527324737545543
	270	4.6184926000072	12.418711193272916
	270	4.632667645490621	12.267718021433991
	270	4.646842690974041	12.284405339513448
	270	4.661017736457462	12.397096477579623
	270	4.675192781940883	12.321712207024277
	270	4.689367827424303	12.31169611831741
	270	4.703542872907724	12.309679570899682
	270	4.717717918391145	12.186208339664145
	270	4.731892963874565	12.165549284234181
	270	4.746068009357987	12.065827815957775
	270	4.760243054841406	12.03848227531317
	270	4.774418100324827	11.87894274576795
	270	4.788593145808249	11.917837101845166
	270	4.802768191291669	11.865831299478806
	270	4.8169432367750895	11.799843986139344
	270	4.831118282258511	11.783246835398657
	270	4.845293327741931	11.674631903249303
	270	4.859468373225352	11.728325564601999
	270	4.873643418708773	11.722982561374337
	270	4.887818464192193	11.622428991111448
	270	4.901993509675614	11.601142610197634
	270	4.916168555159034	11.513726615697689
	270	4.9303436006424555	11.356366727115647
	270	4.944518646125876	11.286325120770394
	270	4.958693691609296	11.17441350152198
	270	4.972868737092718	11.093024371624207
	270	4.987043782576138	11.110522409363565
	270	5.001218828059558	11.01398967005713
	270	5.01539387354298	10.957537701526675
	270	5.0295689190264	10.82596214577168
	270	5.0437439645098205	10.804302403133486
	270	5.057919009993242	10.782068346757057
	270	5.072094055476661	10.833296304948387
	270	5.086269100960083	10.751073382311631
	270	5.100444146443504	10.680907682837095
	270	5.1146191919269235	10.450550042309947
	270	5.128794237410345	10.384072268155188
	270	5.142969282893766	10.284155786919165
	270	5.157144328377186	10.166931794869235
	270	5.171319373860607	10.061161741287346
	270	5.185494419344028	9.945549177212234
	270	5.199669464827448	10.043744656064767
	270	5.213844510310869	9.733988641074042
	270	5.2280195557942895	9.669677388999496
	270	5.24219460127771	9.650967743931453
	270	5.256369646761131	9.699904885270485
	270	5.270544692244552	9.711561557692853
	270	5.284719737727972	9.569696824136619
	270	5.298894783211393	9.289258873371223
	270	5.313069828694814	9.183277328556692
	270	5.327244874178234	8.980469846989266
	270	5.341419919661655	8.9734208117801
	270	5.355594965145076	9.026897564072689
	270	5.369770010628496	8.996361398574283
	270	5.383945056111917	8.810171050908679
	270	5.398120101595338	8.748607010731801
	270	5.412295147078758	8.649613142468986
	270	5.426470192562179	8.599440724004
	270	5.4406452380456	8.669406571359398
	270	5.4548202835290205	8.512614147092112
	270	5.468995329012441	8.387657069736973
	270	5.483170374495862	8.257233496609002
	270	5.497345419979283	8.194700194915502
	270	5.511520465462703	8.203922617962327
	270	5.525695510946124	8.100029213368654
	270	5.539870556429545	7.972499828629033
	270	5.554045601912965	7.841978666945062
	270	5.5682206473963864	7.752252963447708
	270	5.582395692879807	7.623915740921653
	270	5.596570738363227	7.572932335587762
	270	5.610745783846649	7.493770019863339
	270	5.624920829330069	7.363922295699853
	270	5.639095874813489	7.376858407825377
	270	5.653270920296911	7.471760515836513
	270	5.667445965780331	7.196227796760688
	270	5.6816210112637515	7.055592077629726
	270	5.695796056747172	7.003954421141607
	270	5.709971102230593	6.912123126100838
	270	5.724146147714014	6.8450887037365025
	270	5.738321193197434	6.814908747909547
	270	5.752496238680855	6.842363370915939
	270	5.766671284164276	6.920197989319684
	270	5.780846329647696	6.681333758471943
	270	5.7950213751311175	6.5402321253559705
	270	5.809196420614538	6.426252583867756
	270	5.823371466097958	6.4479728420260916
	270	5.83754651158138	6.437132762348201
	270	5.851721557064799	6.505338146314246
	270	5.86589660254822	6.476540483409009
	270	5.880071648031642	6.3734120451304435
	270	5.894246693515061	6.367371190831843
	270	5.9084217389984826	6.216962982939588
	270	5.922596784481904	6.104147010173239
	270	5.936771829965323	5.975928082249634
	270	5.950946875448745	6.139815825535713
	270	5.965121920932166	6.047757650551372
	270	5.9792969664155855	5.912121874776902
	270	5.993472011899007	5.920834614605656
	270	6.007647057382428	5.875299079356385
	270	6.021822102865848	5.768892052173102
	270	6.035997148349269	5.992345171010356
	270	6.050172193832689	5.9190818928480695
	270	6.06434723931611	5.706821381177733
	270	6.078522284799531	5.827826583192344
	270	6.0926973302829515	5.718912468844689
	270	6.106872375766372	5.614242665920685
	270	6.121047421249793	5.646994903995276
	270	6.135222466733214	5.627572737517305
	270	6.149397512216634	5.522543523138259
	270	6.163572557700055	5.499749566314103
	270	6.177747603183476	5.433131509615002
	270	6.191922648666896	5.560133814033934
	270	6.2060976941503165	5.354331198791543
	270	6.220272739633738	5.479442075508837
	270	6.234447785117158	5.305029191026062
	270	6.248622830600579	5.201636948309012
	270	6.262797876084	5.224392645947617
	270	6.27697292156742	5.121229456473637
	270	6.291147967050841	5.099522688317306
	270	6.305323012534262	5.117199605519755
	270	6.3194980580176825	5.00800221791145
	270	6.333673103501103	5.232089750507376
	270	6.347848148984524	5.091244661222802
	270	6.362023194467945	5.12181581073861
	270	6.376198239951365	4.924590652183415
	270	6.390373285434786	4.964816073125487
	270	6.404548330918207	4.916108537154422
	270	6.418723376401627	4.902064397773563
	270	6.4328984218850485	4.789976282904895
	270	6.447073467368468	4.89767858781822
	270	6.461248512851888	4.991423819339362
	270	6.47542355833531	4.817783268139365
	270	6.489598603818731	4.625878904704404
	270	6.503773649302151	4.895884375533008
	270	6.517948694785571	4.785019536539888
	270	6.532123740268992	4.524701337964453
	270	6.546298785752413	4.724131654221289
	270	6.560473831235834	5.034117411966141
	270	6.574648876719255	4.791649935819791
	270	6.588823922202676	4.652791668375761
	270	6.602998967686095	4.630620972080022
	270	6.6171740131695165	4.6098796331353995
	270	6.631349058652937	4.4739511598937
	270	6.645524104136358	4.784008196179334
	270	6.6596991496197795	4.891198699472129
	270	6.673874195103199	4.857383322091165
	270	6.688049240586619	4.947116378189076
	270	6.702224286070041	4.798933190457953
	270	6.716399331553461	4.643866248813929
	270	6.730574377036882	4.828424286216634
	270	6.744749422520304	4.674493164438832
	270	6.758924468003723	4.83697164404337
	270	6.773099513487144	4.894378496175687
	270	6.787274558970565	4.943190685005838
	270	6.801449604453985	5.201872289874913
	270	6.815624649937407	4.928234484595253
	270	6.829799695420828	4.877269041769772
	270	6.843974740904248	4.872254234153029
	270	6.858149786387668	5.001985468173704
	270	6.872324831871089	4.705134964684431
	270	6.88649987735451	4.655023919557909
	270	6.900674922837931	4.8315527324791585
	270	6.914849968321352	4.931039620609914
	270	6.929025013804772	4.843177232319043
	270	6.943200059288192	4.753688289809617
	270	6.9573751047716135	4.661218931977048
	270	6.971550150255034	4.891235279429921
	270	6.985725195738455	5.136258249376562
	270	6.9999002412218765	5.05739840906258
	270	7.014075286705296	4.918502984634513
	270	7.028250332188716	4.5969684246094324
	270	7.042425377672138	4.7958199811663675
	270	7.056600423155558	5.095542387316462
	270	7.070775468638979	4.876034492108612
	270	7.084950514122399	5.073584604773723
	270	7.09912555960582	5.011840228778988
	270	7.113300605089241	5.04148399788026
	270	7.127475650572662	4.688473664988296
	270	7.141650696056082	4.408303765561396
	270	7.155825741539504	4.632442426203342
	270	7.170000787022923	4.820150436414949
	270	7.1841758325063445	4.837057709007606
	270	7.198350877989765	5.015566099028195
	270	7.212525923473186	5.239464523890266
	270	7.226700968956607	4.902167801942994
	270	7.240876014440026	5.005206372186308
	270	7.2550510599234475	4.816004906887191
	270	7.269226105406869	4.562499335240998
	270	7.283401150890289	4.372371374184755
	270	7.2975761963737105	3.7808989379043165
	270	7.311751241857131	4.89592099748501
	270	7.32592628734055	5.012378471756394
	270	7.340101332823972	5.144106926001914
	270	7.354276378307393	5.023093978351513
	270	7.368451423790813	4.748293011343025
	270	7.382626469274235	4.425494882817425
	270	7.396801514757654	4.3346922383876265
	270	7.410976560241075	4.664139204565842
	270	7.425151605724496	4.6126415324307
	270	7.439326651207917	4.634504021871072
	270	7.453501696691338	4.888496332085085
	270	7.467676742174759	5.064211773439828
	270	7.4818517876581785	5.651434934964321
	270	7.496026833141599	4.551854133898484
	270	7.51020187862502	4.2811464115763265
	270	7.5243769241084415	4.459957718161739
	270	7.538551969591862	4.973945895771138
	270	7.552727015075281	5.279170724967345
	270	7.566902060558703	5.56556277989972
	270	7.581077106042123	4.831528302340589
	270	7.5952521515255444	4.86548173170582
	270	7.609427197008966	5.487014359278579
	270	7.623602242492386	4.778676948442998
	270	7.637777287975806	4.072757467133888
	270	7.651952333459227	3.6987499059292084
	260	0.621129773682566	8.596395068546922
	260	0.6353048191659867	8.748090936346035
	260	0.6494798646494074	8.883742550561223
	260	0.663654910132828	9.081154506194062
	260	0.6778299556162488	9.223334365798856
	260	0.6920050010996694	9.348000736321646
	260	0.7061800465830901	9.270173687302169
	260	0.7203550920665108	9.368739594940452
	260	0.7345301375499315	9.557495281567991
	260	0.7487051830333522	9.812966232771151
	260	0.7628802285167728	9.73201061848533
	260	0.7770552740001936	9.589115609700235
	260	0.7912303194836142	9.704890791934053
	260	0.805405364967035	9.810801282747727
	260	0.8195804104504557	9.738863143997627
	260	0.8337554559338763	9.777309226847603
	260	0.8479305014172969	9.973209185915723
	260	0.8621055469007177	10.040046242506547
	260	0.8762805923841385	10.075870239781676
	260	0.890455637867559	10.375459104450023
	260	0.9046306833509796	10.74544151251896
	260	0.9188057288344004	10.848415478464508
	260	0.9329807743178211	10.859590115026004
	260	0.9471558198012417	11.050414409624718
	260	0.9613308652846625	11.113098853609864
	260	0.9755059107680832	11.357087508088451
	260	0.9896809562515039	11.608278866723806
	260	1.0038560017349245	11.66467187936242
	260	1.0180310472183451	11.731200971076616
	260	1.032206092701766	11.647546570173398
	260	1.0463811381851866	11.754000350441874
	260	1.0605561836686073	11.930834144891413
	260	1.074731229152028	12.159189915195274
	260	1.0889062746354488	12.603089346888916
	260	1.1030813201188694	13.008396773697097
	260	1.11725636560229	13.345784339240897
	260	1.1314314110857109	13.53140975283582
	260	1.1456064565691315	13.737448757271093
	260	1.159781502052552	14.111506076975948
	260	1.1739565475359728	14.386527440364269
	260	1.1881315930193936	14.818085195844885
	260	1.2023066385028143	15.234459976723166
	260	1.2164816839862347	15.46159921787532
	260	1.2306567294696558	15.647281566581984
	260	1.2448317749530764	16.171315376272535
	260	1.2590068204364968	16.857403095015968
	260	1.2731818659199174	17.44330815866062
	260	1.2873569114033385	17.939077732593105
	260	1.301531956886759	18.587148164798187
	260	1.3157070023701796	19.303573414564397
	260	1.3298820478536006	20.08837816634074
	260	1.344057093337021	20.817987516133794
	260	1.3582321388204417	21.13363332742684
	260	1.3724071843038623	21.588120025637693
	260	1.3865822297872832	22.44397203607053
	260	1.4007572752707038	23.31420788359155
	260	1.4149323207541245	24.390004097867575
	260	1.429107366237545	25.48252305496356
	260	1.443282411720966	26.353752074331734
	260	1.4574574572043866	27.47825953733209
	260	1.4716325026878072	28.8350820114674
	260	1.485807548171228	30.067365462063126
	260	1.4999825936546487	31.187103898125173
	260	1.5141576391380693	32.326892315619155
	260	1.52833268462149	33.57015596657798
	260	1.5425077301049108	34.902495621690875
	260	1.5566827755883315	36.185221808506064
	260	1.570857821071752	37.64553610982001
	260	1.5850328665551725	39.19442571847973
	260	1.5992079120385936	40.73768263163959
	260	1.6133829575220142	42.40950746749997
	260	1.6275580030054346	44.21872689385733
	260	1.6417330484888557	45.91244263030286
	260	1.6559080939722763	47.39786467522208
	260	1.6700831394556968	48.82387079018386
	260	1.6842581849391174	50.31134708537573
	260	1.6984332304225385	51.81910548409384
	260	1.7126082759059589	53.224814661555925
	260	1.7267833213893795	54.34806190829243
	260	1.7409583668728001	55.830238205523024
	260	1.755133412356221	57.387392018454165
	260	1.7693084578396416	58.795106892023476
	260	1.7834835033230623	59.975922894023405
	260	1.7976585488064831	61.03156406998389
	260	1.8118335942899038	61.93183936695199
	260	1.8260086397733244	62.63871702657373
	260	1.840183685256745	63.01454519951158
	260	1.8543587307401659	63.56817137877599
	260	1.8685337762235865	63.92055628290217
	260	1.8827088217070072	64.14617207693333
	260	1.8968838671904278	64.40016875164079
	260	1.9110589126738486	64.2487922932539
	260	1.9252339581572693	64.06781685185908
	260	1.93940900364069	63.64926819306335
	260	1.9535840491241108	63.40987580771447
	260	1.9677590946075314	62.884308744100544
	260	1.981934140090952	62.605555530908816
	260	1.9961091855743724	62.05040441623041
	260	2.0102842310577933	61.60273752835637
	260	2.024459276541214	60.94281913532505
	260	2.0386343220246346	60.26819425330817
	260	2.0528093675080554	59.41928275943445
	260	2.0669844129914763	58.79413443113622
	260	2.0811594584748967	58.141773335386794
	260	2.0953345039583176	57.20069400825976
	260	2.1095095494417384	56.28315165007106
	260	2.123684594925159	55.347415289487756
	260	2.1378596404085797	54.32391249666765
	260	2.1520346858920005	53.561546127046086
	260	2.166209731375421	52.955381600281214
	260	2.180384776858842	52.26233237115306
	260	2.194559822342262	51.47346263762593
	260	2.208734867825683	50.70755411543307
	260	2.222909913309104	49.83079599922548
	260	2.2370849587925243	48.97046880045287
	260	2.251260004275945	48.42381330253999
	260	2.265435049759366	47.86314709490181
	260	2.2796100952427865	47.248699447472916
	260	2.293785140726207	46.48787697445751
	260	2.307960186209628	45.93982099458424
	260	2.3221352316930486	45.33159034068089
	260	2.336310277176469	44.715857649491305
	260	2.35048532265989	44.26458023288846
	260	2.3646603681433107	43.793475018479434
	260	2.378835413626731	43.489550886238746
	260	2.393010459110152	43.21393993782193
	260	2.407185504593573	42.74349382826797
	260	2.4213605500769937	42.26928628789015
	260	2.435535595560414	41.98440773204751
	260	2.4497106410438345	41.81144667271193
	260	2.463885686527256	41.486960888442184
	260	2.4780607320106762	41.15095345547569
	260	2.4922357774940966	41.150036392217956
	260	2.5064108229775175	41.10753016946795
	260	2.5205858684609384	40.90919198169951
	260	2.5347609139443588	40.68116025516504
	260	2.5489359594277796	40.46240141691434
	260	2.5631110049112005	40.46692562951431
	260	2.577286050394621	40.50234302832949
	260	2.5914610958780417	40.30085446473968
	260	2.605636141361462	40.16212143827567
	260	2.619811186844883	40.084573040887165
	260	2.633986232328304	40.17130518538919
	260	2.6481612778117243	40.36649152564295
	260	2.662336323295145	40.57491501714127
	260	2.676511368778566	40.524064275737835
	260	2.6906864142619864	40.616776939017846
	260	2.7048614597454073	40.8174537403846
	260	2.719036505228828	40.805517285047415
	260	2.7332115507122485	40.83295189122091
	260	2.7473865961956694	40.89267037191043
	260	2.76156164167909	41.07088053849036
	260	2.7757366871625107	41.278650057053405
	260	2.7899117326459315	41.480070315236155
	260	2.804086778129352	41.64764604515851
	260	2.8182618236127723	41.69946290028948
	260	2.8324368690961936	41.799969281225984
	260	2.846611914579614	41.94191314007449
	260	2.8607869600630345	41.79028198958078
	260	2.8749620055464558	41.754809056269515
	260	2.889137051029876	41.80401768544182
	260	2.9033120965132966	41.76005920271025
	260	2.9174871419967174	41.42542937760908
	260	2.9316621874801383	41.39265061754866
	260	2.9458372329635587	41.387063541386084
	260	2.9600122784469796	40.954298182825546
	260	2.9741873239304	40.6554643180886
	260	2.988362369413821	40.23941567729957
	260	3.0025374148972417	39.73028351598367
	260	3.016712460380662	39.16063595811593
	260	3.030887505864083	38.73361885755747
	260	3.045062551347504	38.15154884794298
	260	3.059237596830924	37.289855891397714
	260	3.073412642314345	36.82066194036252
	260	3.087587687797766	36.217507717842054
	260	3.1017627332811863	35.52416230039907
	260	3.115937778764607	34.64802822746809
	260	3.1301128242480276	33.83196145820556
	260	3.1442878697314485	33.143118061634375
	260	3.1584629152148693	32.1883029484861
	260	3.1726379606982897	31.396256258799397
	260	3.1868130061817106	30.57172508922774
	260	3.200988051665131	29.846121049166108
	260	3.215163097148552	29.018978982109918
	260	3.2293381426319723	28.145947961833414
	260	3.243513188115393	27.22237000077444
	260	3.257688233598814	26.52301682390848
	260	3.2718632790822344	25.82716575329721
	260	3.2860383245656553	25.103318032439464
	260	3.300213370049076	24.31550194936759
	260	3.3143884155324965	23.495159061568113
	260	3.3285634610159174	22.774623383213523
	260	3.3427385064993382	22.17300717069122
	260	3.3569135519827586	21.697464872048577
	260	3.3710885974661795	21.098550556278415
	260	3.3852636429495995	20.450333365956126
	260	3.3994386884330208	19.951549962011878
	260	3.4136137339164416	19.539426961117137
	260	3.4277887793998616	18.97241377685753
	260	3.441963824883283	18.610561047377047
	260	3.4561388703667038	18.187326354677076
	260	3.4703139158501237	17.791370699673287
	260	3.484488961333545	17.559161199753202
	260	3.498664006816966	17.201641939407903
	260	3.512839052300386	16.76228390773186
	260	3.527014097783807	16.469735691635407
	260	3.541189143267227	16.198928877848115
	260	3.555364188750648	15.773426559083966
	260	3.5695392342340693	15.433507815545687
	260	3.5837142797174892	15.240341712910917
	260	3.59788932520091	15.11777035634288
	260	3.6120643706843314	14.819134642929157
	260	3.6262394161677522	14.713926335838071
	260	3.640414461651172	14.568436072783072
	260	3.6545895071345935	14.378181875506591
	260	3.6687645526180135	14.219317215660176
	260	3.6829395981014343	14.031376502954572
	260	3.6971146435848556	13.896769111058244
	260	3.7112896890682756	13.737577120611377
	260	3.7254647345516965	13.677819508878402
	260	3.7396397800351178	13.725293606274626
	260	3.7538148255185377	13.674787397806519
	260	3.7679898710019586	13.577012985013843
	260	3.78216491648538	13.39612330858504
	260	3.7963399619688	13.223860220437402
	260	3.8105150074522207	13.181349769735608
	260	3.824690052935641	13.113561590543732
	260	3.838865098419062	13.03620811610762
	260	3.853040143902483	12.978701878401958
	260	3.8672151893859033	12.980271841304038
	260	3.881390234869324	13.015156240299817
	260	3.895565280352745	13.005713266457693
	260	3.9097403258361654	12.938313544606826
	260	3.9239153713195862	12.813894261165276
	260	3.938090416803007	12.70403479813665
	260	3.9522654622864275	12.764011302393206
	260	3.9664405077698484	12.821116530542488
	260	3.9806155532532688	12.753020109655534
	260	3.9947905987366896	12.699566480174695
	260	4.008965644220111	12.803009964688187
	260	4.0231406897035304	12.803093825448737
	260	4.037315735186952	12.777879894865068
	260	4.051490780670373	12.83301737101268
	260	4.065665826153793	12.77916998177417
	260	4.079840871637214	12.668800656155767
	260	4.094015917120635	12.722116866056293
	260	4.108190962604055	12.712425091514447
	260	4.122366008087476	12.66969409669754
	260	4.136541053570896	12.65408089581166
	260	4.150716099054317	12.738836737719646
	260	4.164891144537738	12.735833130647316
	260	4.1790661900211585	12.674643193739325
	260	4.193241235504579	12.530030384375905
	260	4.207416280988	12.552258689575075
	260	4.221591326471421	12.530964461125699
	260	4.235766371954841	12.707190771805493
	260	4.249941417438262	12.831026422120583
	260	4.264116462921683	12.843664597091854
	260	4.278291508405103	12.894558900031175
	260	4.292466553888524	12.843247225062965
	260	4.306641599371945	12.784212549271292
	260	4.320816644855365	12.697218003828807
	260	4.334991690338786	12.734630806772522
	260	4.349166735822207	12.684257608708394
	260	4.363341781305627	12.55386646435979
	260	4.377516826789048	12.592441270522837
	260	4.391691872272469	12.666998951885287
	260	4.40586691775589	12.778353051466198
	260	4.42004196323931	12.730576246597149
	260	4.434217008722731	12.693273414672312
	260	4.448392054206152	12.711254243019876
	260	4.462567099689572	12.678174619714202
	260	4.476742145172993	12.657181238820387
	260	4.490917190656414	12.575085592121487
	260	4.505092236139834	12.528340134968307
	260	4.5192672816232555	12.780894234336511
	260	4.533442327106676	12.747323568222319
	260	4.547617372590096	12.71132356281306
	260	4.561792418073518	12.711644657554992
	260	4.575967463556938	12.569138450405525
	260	4.5901425090403585	12.488759900414234
	260	4.604317554523779	12.3980931398465
	260	4.6184926000072	12.48172860523728
	260	4.632667645490621	12.454851855850338
	260	4.646842690974041	12.396993898483068
	260	4.661017736457462	12.274600682297272
	260	4.675192781940883	12.33298203911178
	260	4.689367827424303	12.196670546711598
	260	4.703542872907724	12.26419875978505
	260	4.717717918391145	12.323558492120089
	260	4.731892963874565	12.256874078565414
	260	4.746068009357987	12.243804158557499
	260	4.760243054841406	12.169951493405696
	260	4.774418100324827	12.083370858381958
	260	4.788593145808249	12.020276752414176
	260	4.802768191291669	11.852028503654957
	260	4.8169432367750895	11.894961394542403
	260	4.831118282258511	11.775614272141052
	260	4.845293327741931	11.776653448892347
	260	4.859468373225352	11.750087276523775
	260	4.873643418708773	11.74502793473416
	260	4.887818464192193	11.62208541579447
	260	4.901993509675614	11.666428514400415
	260	4.916168555159034	11.614356782760431
	260	4.9303436006424555	11.406262523628934
	260	4.944518646125876	11.348850438428586
	260	4.958693691609296	11.331574604518012
	260	4.972868737092718	11.13670757221114
	260	4.987043782576138	10.85538763626312
	260	5.001218828059558	10.914155085669636
	260	5.01539387354298	10.847252465627054
	260	5.0295689190264	10.92911366493757
	260	5.0437439645098205	11.052838676685406
	260	5.057919009993242	10.905790586877924
	260	5.072094055476661	10.796610637865157
	260	5.086269100960083	10.625156538411833
	260	5.100444146443504	10.532251680719103
	260	5.1146191919269235	10.426487631999715
	260	5.128794237410345	10.401934267848214
	260	5.142969282893766	10.309365402204488
	260	5.157144328377186	10.289188809408241
	260	5.171319373860607	10.084508838090386
	260	5.185494419344028	9.972178125905936
	260	5.199669464827448	9.868322413986846
	260	5.213844510310869	9.727333693473273
	260	5.2280195557942895	9.773974678092369
	260	5.24219460127771	9.766864544625228
	260	5.256369646761131	9.77464221960313
	260	5.270544692244552	9.559535914688212
	260	5.284719737727972	9.408329788397376
	260	5.298894783211393	9.396138430474158
	260	5.313069828694814	9.396451015453714
	260	5.327244874178234	9.175164481418467
	260	5.341419919661655	9.111534674867267
	260	5.355594965145076	9.064761835497785
	260	5.369770010628496	8.942014307369405
	260	5.383945056111917	8.880456523317623
	260	5.398120101595338	8.745997395533353
	260	5.412295147078758	8.622639175067512
	260	5.426470192562179	8.42328856334249
	260	5.4406452380456	8.62559347211287
	260	5.4548202835290205	8.394854599192225
	260	5.468995329012441	8.1616008786129
	260	5.483170374495862	8.238776930418103
	260	5.497345419979283	8.203653360940415
	260	5.511520465462703	8.017451360223987
	260	5.525695510946124	8.008209958189457
	260	5.539870556429545	7.979726813034777
	260	5.554045601912965	7.775380870376294
	260	5.5682206473963864	7.611091063595028
	260	5.582395692879807	7.557998247817331
	260	5.596570738363227	7.470255076360598
	260	5.610745783846649	7.434305808678536
	260	5.624920829330069	7.424384682040905
	260	5.639095874813489	7.435405419750349
	260	5.653270920296911	7.405452543002076
	260	5.667445965780331	7.163413434491071
	260	5.6816210112637515	7.0481998192153945
	260	5.695796056747172	7.209333029541737
	260	5.709971102230593	7.156647494310107
	260	5.724146147714014	6.991909079502072
	260	5.738321193197434	6.851929898689884
	260	5.752496238680855	6.76534785845309
	260	5.766671284164276	6.660168630674267
	260	5.780846329647696	6.672417659887456
	260	5.7950213751311175	6.668967433153961
	260	5.809196420614538	6.434576088094255
	260	5.823371466097958	6.417088987514031
	260	5.83754651158138	6.458102703282787
	260	5.851721557064799	6.2885932272751095
	260	5.86589660254822	6.191979262374037
	260	5.880071648031642	6.218897045153637
	260	5.894246693515061	6.33570136408896
	260	5.9084217389984826	6.151964582725785
	260	5.922596784481904	6.271170405509938
	260	5.936771829965323	6.198213145088788
	260	5.950946875448745	6.014005815494933
	260	5.965121920932166	5.733591512616618
	260	5.9792969664155855	5.7787661707678915
	260	5.993472011899007	5.805806439364373
	260	6.007647057382428	5.67356484721328
	260	6.021822102865848	5.59615629111101
	260	6.035997148349269	5.64931441737367
	260	6.050172193832689	5.809167997974738
	260	6.06434723931611	5.7567219948546136
	260	6.078522284799531	5.7332488300345545
	260	6.0926973302829515	5.602524157577907
	260	6.106872375766372	5.600119138862093
	260	6.121047421249793	5.656600987394613
	260	6.135222466733214	5.468386687510838
	260	6.149397512216634	5.413239372199067
	260	6.163572557700055	5.36400340111093
	260	6.177747603183476	5.338506089115748
	260	6.191922648666896	5.372071595305181
	260	6.2060976941503165	5.3085522638381075
	260	6.220272739633738	5.309759336665778
	260	6.234447785117158	5.287808875586226
	260	6.248622830600579	5.072078240662998
	260	6.262797876084	5.239008959933193
	260	6.27697292156742	5.273210937270608
	260	6.291147967050841	5.352841934483241
	260	6.305323012534262	5.242767412907659
	260	6.3194980580176825	5.269315603280907
	260	6.333673103501103	5.0654602328200315
	260	6.347848148984524	4.961072382118777
	260	6.362023194467945	5.14026130326762
	260	6.376198239951365	5.0064254749726
	260	6.390373285434786	4.9084383241475305
	260	6.404548330918207	4.903242256503566
	260	6.418723376401627	5.006374037465466
	260	6.4328984218850485	4.782819854627192
	260	6.447073467368468	4.889259526659213
	260	6.461248512851888	4.862926839996479
	260	6.47542355833531	4.770242833235379
	260	6.489598603818731	4.870765187165668
	260	6.503773649302151	4.91483004094199
	260	6.517948694785571	4.630841328506859
	260	6.532123740268992	4.668314098195355
	260	6.546298785752413	4.74195627113283
	260	6.560473831235834	4.809034440434708
	260	6.574648876719255	4.710117086644985
	260	6.588823922202676	4.641597039168172
	260	6.602998967686095	4.691635501781404
	260	6.6171740131695165	4.637607121816448
	260	6.631349058652937	4.581339571685568
	260	6.645524104136358	4.660355137247818
	260	6.6596991496197795	4.789532956286729
	260	6.673874195103199	4.727845912755946
	260	6.688049240586619	4.738157969665879
	260	6.702224286070041	4.6464861781900275
	260	6.716399331553461	4.34986053925509
	260	6.730574377036882	4.641853955694746
	260	6.744749422520304	4.699814435407605
	260	6.758924468003723	4.777295334259053
	260	6.773099513487144	4.708226461638914
	260	6.787274558970565	4.84408807286243
	260	6.801449604453985	4.781787005454705
	260	6.815624649937407	4.861846764030078
	260	6.829799695420828	5.040486085352203
	260	6.843974740904248	4.902653024308872
	260	6.858149786387668	5.186735057355682
	260	6.872324831871089	5.011526767588373
	260	6.88649987735451	4.943985877640733
	260	6.900674922837931	4.88174833557097
	260	6.914849968321352	4.877463016890378
	260	6.929025013804772	4.826517780982602
	260	6.943200059288192	4.573737403603815
	260	6.9573751047716135	4.300772378291137
	260	6.971550150255034	4.585543834266444
	260	6.985725195738455	4.824535918445767
	260	6.9999002412218765	5.276882745563235
	260	7.014075286705296	4.87553617743149
	260	7.028250332188716	4.849684749198246
	260	7.042425377672138	4.808291082160066
	260	7.056600423155558	4.611602463025314
	260	7.070775468638979	4.80089780141626
	260	7.084950514122399	5.2151638108102265
	260	7.09912555960582	4.627914480263275
	260	7.113300605089241	4.816083866724627
	260	7.127475650572662	4.966269874500789
	260	7.141650696056082	5.045712613753274
	260	7.155825741539504	4.866388433539033
	260	7.170000787022923	4.577039393671122
	260	7.1841758325063445	4.632329904458741
	260	7.198350877989765	4.946132169010573
	260	7.212525923473186	4.829024870109411
	260	7.226700968956607	4.613956133937691
	260	7.240876014440026	4.485873963604613
	260	7.2550510599234475	5.327630410858838
	260	7.269226105406869	5.046930146378507
	260	7.283401150890289	5.357893790670657
	260	7.2975761963737105	5.395907595806619
	260	7.311751241857131	5.047264942337106
	260	7.32592628734055	5.129101964522585
	260	7.340101332823972	5.563431963332867
	260	7.354276378307393	4.6771521732925265
	260	7.368451423790813	4.596984293984146
	260	7.382626469274235	4.461733706927625
	260	7.396801514757654	4.415684391484659
	260	7.410976560241075	4.751885642109102
	260	7.425151605724496	4.711981834237287
	260	7.439326651207917	4.848124604326321
	260	7.453501696691338	4.654009863275192
	260	7.467676742174759	4.579712505314616
	260	7.4818517876581785	5.257680335981616
	260	7.496026833141599	4.557904852126171
	260	7.51020187862502	5.377273923831774
	260	7.5243769241084415	4.882948515206243
	260	7.538551969591862	5.6968529061865425
	260	7.552727015075281	5.670489070140119
	260	7.566902060558703	4.834906471524915
	260	7.581077106042123	4.365058807630502
	260	7.5952521515255444	4.0656296661311995
	260	7.609427197008966	2.614024989449989
	260	7.623602242492386	3.5056002804203796
	260	7.637777287975806	3.140700445302997
	260	7.651952333459227	4.125178566657397
	250	0.621129773682566	8.28358828382403
	250	0.6353048191659867	8.785235777584973
	250	0.6494798646494074	9.049381443060483
	250	0.663654910132828	9.115829537317579
	250	0.6778299556162488	9.129303595067219
	250	0.6920050010996694	9.338319122240648
	250	0.7061800465830901	9.216590022402821
	250	0.7203550920665108	9.203576507444378
	250	0.7345301375499315	9.255106062497545
[truncated: 488 more rows]

## Sheet: Supplementary Figure 1B
Supplementary Figure 1B
	T	q	Sq
	295	0.621129773682566	0.06394493765447025
	295	0.6353048191659867	0.0670515944791914
	295	0.6494798646494074	0.06803872338074954
	295	0.663654910132828	0.06956616682158928
	295	0.6778299556162488	0.07162437830649743
	295	0.6920050010996694	0.07290481483701482
	295	0.7061800465830901	0.07428156756004992
	295	0.7203550920665108	0.07682277674611132
	295	0.7345301375499315	0.07751759212726507
	295	0.7487051830333522	0.07856874709351909
	295	0.7628802285167728	0.07989405112668987
	295	0.7770552740001936	0.08164615280315438
	295	0.7912303194836142	0.08458346031611405
	295	0.805405364967035	0.08758672888307659
	295	0.8195804104504557	0.08950705295347229
	295	0.8337554559338763	0.0910905477232394
	295	0.8479305014172969	0.09405633146667218
	295	0.8621055469007177	0.09491187700729103
	295	0.8762805923841385	0.09659224685899702
	295	0.890455637867559	0.0980561344049538
	295	0.9046306833509796	0.10084745744342839
	295	0.9188057288344004	0.10446326857102105
	295	0.9329807743178211	0.1076433318041257
	295	0.9471558198012417	0.10926689250145252
	295	0.9613308652846625	0.11189219983009151
	295	0.9755059107680832	0.11542578507045262
	295	0.9896809562515039	0.11834421281758754
	295	1.0038560017349245	0.11956630406248323
	295	1.0180310472183451	0.1228004455180168
	295	1.032206092701766	0.12762419737897648
	295	1.0463811381851866	0.13135524083040515
	295	1.0605561836686073	0.1354207579880212
	295	1.074731229152028	0.13870900237448205
	295	1.0889062746354488	0.14238892887129315
	295	1.1030813201188694	0.14636458217928605
	295	1.11725636560229	0.15176487639933145
	295	1.1314314110857109	0.15703729608778355
	295	1.1456064565691315	0.1613792763616475
	295	1.159781502052552	0.16673711072074568
	295	1.1739565475359728	0.17175027299552173
	295	1.1881315930193936	0.1769573903686668
	295	1.2023066385028143	0.1840094358047323
	295	1.2164816839862347	0.1908636933728475
	295	1.2306567294696558	0.19564072454374024
	295	1.2448317749530764	0.20078565860589168
	295	1.2590068204364968	0.20753954556300516
	295	1.2731818659199174	0.21663629030217385
	295	1.2873569114033385	0.223117393651422
	295	1.301531956886759	0.2319927274725855
	295	1.3157070023701796	0.24183445952297086
	295	1.3298820478536006	0.25096583500785885
	295	1.344057093337021	0.2559657041429381
	295	1.3582321388204417	0.2661218950346835
	295	1.3724071843038623	0.2779211629453695
	295	1.3865822297872832	0.2902788340347294
	295	1.4007572752707038	0.3024853744486668
	295	1.4149323207541245	0.314382656189488
	295	1.429107366237545	0.3303314783949846
	295	1.443282411720966	0.34555087295355513
	295	1.4574574572043866	0.36100432810501915
	295	1.4716325026878072	0.3766808136687482
	295	1.485807548171228	0.39140387830842654
	295	1.4999825936546487	0.4091133977438559
	295	1.5141576391380693	0.42753922782880505
	295	1.52833268462149	0.44740350509739707
	295	1.5425077301049108	0.466177471564751
	295	1.5566827755883315	0.4837435344100626
	295	1.570857821071752	0.5026841007489183
	295	1.5850328665551725	0.5240394572937364
	295	1.5992079120385936	0.5502855573005981
	295	1.6133829575220142	0.573223797153907
	295	1.6275580030054346	0.5969164915091
	295	1.6417330484888557	0.61949629324151
	295	1.6559080939722763	0.6445217695635891
	295	1.6700831394556968	0.6700901403842314
	295	1.6842581849391174	0.693455772602955
	295	1.6984332304225385	0.7200886009649127
	295	1.7126082759059589	0.7476460010943765
	295	1.7267833213893795	0.7733146097411918
	295	1.7409583668728001	0.7972466989912572
	295	1.755133412356221	0.8203276335742877
	295	1.7693084578396416	0.8426359310389849
	295	1.7834835033230623	0.8686837747007116
	295	1.7976585488064831	0.8962131566602086
	295	1.8118335942899038	0.9204068076004921
	295	1.8260086397733244	0.9459788273193388
	295	1.840183685256745	0.9666846283302856
	295	1.8543587307401659	0.986045357031914
	295	1.8685337762235865	1.00670148319054
	295	1.8827088217070072	1.0219306455700097
	295	1.8968838671904278	1.0370703723618104
	295	1.9110589126738486	1.0547677497223047
	295	1.9252339581572693	1.0698827014113004
	295	1.93940900364069	1.084313168538413
	295	1.9535840491241108	1.0951738675575744
	295	1.9677590946075314	1.1022520704263201
	295	1.981934140090952	1.1122244328703783
	295	1.9961091855743724	1.1219145543527955
	295	2.0102842310577933	1.1290030309900319
	295	2.024459276541214	1.132011823701385
	295	2.0386343220246346	1.1374246060544209
	295	2.0528093675080554	1.1429079921213445
	295	2.0669844129914763	1.1390337643907502
	295	2.0811594584748967	1.1363237286588055
	295	2.0953345039583176	1.1389632656680932
	295	2.1095095494417384	1.140669153779603
	295	2.123684594925159	1.1374621433458136
	295	2.1378596404085797	1.1361230154149626
	295	2.1520346858920005	1.1326764554814
	295	2.166209731375421	1.1317766634079607
	295	2.180384776858842	1.133487154143561
	295	2.194559822342262	1.1278622790976074
	295	2.208734867825683	1.1209739773032044
	295	2.222909913309104	1.1173208314020249
	295	2.2370849587925243	1.1156241935399294
	295	2.251260004275945	1.1112444672743973
	295	2.265435049759366	1.103436832992202
	295	2.2796100952427865	1.0980564652851164
	295	2.293785140726207	1.097594987030723
	295	2.307960186209628	1.0964146729340938
	295	2.3221352316930486	1.09339842788191
	295	2.336310277176469	1.0894437954430172
	295	2.35048532265989	1.0908683638493153
	295	2.3646603681433107	1.087478077798188
	295	2.378835413626731	1.0870518559089493
	295	2.393010459110152	1.0866310518180093
	295	2.407185504593573	1.0863070497952916
	295	2.4213605500769937	1.0862270458178707
	295	2.435535595560414	1.0847685122283226
	295	2.4497106410438345	1.086655626472139
	295	2.463885686527256	1.0890981720664976
	295	2.4780607320106762	1.085990539091343
	295	2.4922357774940966	1.0872356461948594
	295	2.5064108229775175	1.093604678931859
	295	2.5205858684609384	1.0982199732087878
	295	2.5347609139443588	1.0972908375040658
	295	2.5489359594277796	1.1011778126193912
	295	2.5631110049112005	1.107538657340071
	295	2.577286050394621	1.1144578053418515
	295	2.5914610958780417	1.1187134799529457
	295	2.605636141361462	1.1208676423140862
	295	2.619811186844883	1.1272799586794846
	295	2.633986232328304	1.1300664849308795
	295	2.6481612778117243	1.1359303995988468
	295	2.662336323295145	1.1421092848235705
	295	2.676511368778566	1.1524561425629112
	295	2.6906864142619864	1.1628130048075114
	295	2.7048614597454073	1.1703836329201445
	295	2.719036505228828	1.1785833305658264
	295	2.7332115507122485	1.185127533828437
	295	2.7473865961956694	1.191986798408992
	295	2.76156164167909	1.2016368600548901
	295	2.7757366871625107	1.209117165953913
	295	2.7899117326459315	1.2186320274552938
	295	2.804086778129352	1.2223631673606252
	295	2.8182618236127723	1.225192487103696
	295	2.8324368690961936	1.2306892407384906
	295	2.846611914579614	1.237046769274121
	295	2.8607869600630345	1.2437857024916719
	295	2.8749620055464558	1.2421763757677613
	295	2.889137051029876	1.2429364649930936
	295	2.9033120965132966	1.243895134882102
	295	2.9174871419967174	1.2454950615324965
	295	2.9316621874801383	1.248661225252238
	295	2.9458372329635587	1.2565534754372665
	295	2.9600122784469796	1.2566041920598796
	295	2.9741873239304	1.2468112842781682
	295	2.988362369413821	1.2388308395108347
	295	3.0025374148972417	1.2314962721538134
	295	3.016712460380662	1.2245781864677083
	295	3.030887505864083	1.2208869879319693
	295	3.045062551347504	1.2103575249170129
	295	3.059237596830924	1.1912547549327495
	295	3.073412642314345	1.1786308047776557
	295	3.087587687797766	1.1666203466528848
	295	3.1017627332811863	1.1595542544419823
	295	3.115937778764607	1.15079136551291
	295	3.1301128242480276	1.1363353504779163
[truncated: 2,307 more rows]

[truncated: 31 more sheets: Supplementary Figure 2, Supplementary Figure 3A, Supplementary Figure 3B, Supplementary Figure 4A, Supplementary Figure 4B, Supplementary Figure 4C, Supplementary Figure 4D, Supplementary Figure 5A, Supplementary Figure 5B, Supplementary Figure 5C, Supplementary Figure 6, Supplementary Figure 7A, Supplementary Figure 7B, Supplementary Figure 7C, Supplementary Figure 7D, Supplementary Figure 7E, Supplementary Figure 7F, Supplementary Figure 8A, Supplementary Figure 8B, Supplementary Figure 9A …]
